# Supplementary material for: Diet Composition Affects Liver and Mammary Tissue Transcriptome in Primiparous Holstein Dairy Cows
Source: Animals (Basel). 2020 Jul 14;10(7):1191. doi: 10.3390/ani10071191 (PMC7401567; doi:10.3390/ani10071191)
Supplement: Supplementary file 1 [file animals-10-01191-s001.zip]

Archive with 9 entries (7 files):
- animals-820137-supplementary/
- animals-820137-supplementary/New folder/
- animals-820137-supplementary/New folder/Figure S1.docx
- animals-820137-supplementary/New folder/File S1 Dataset of differently esspressed genes).xlsx
- animals-820137-supplementary/New folder/File S2 (The output of DIA analysis).xlsx
- animals-820137-supplementary/New folder/File S3 (The output of DAVID analysis).xlsx
- animals-820137-supplementary/New folder/Table S1.docx
- animals-820137-supplementary/New folder/~$ble S1.docx
- animals-820137-supplementary/New folder/~$gure S1.docx
