# Supplementary material for: Diet Composition Affects Liver and Mammary Tissue Transcriptome in Primiparous Holstein Dairy Cows
Source: Animals (Basel). 2020 Jul 14;10(7):1191. doi: 10.3390/ani10071191 (PMC7401567; doi:10.3390/ani10071191)
Supplement: Supplementary file 1 [file animals-10-01191-s001.zip › animals-820137-supplementary/New folder/File S1 Dataset of differently esspressed genes).xlsx]

## Sheet: Sheet1
				CS vs MF effect				CS vs MF x Tissue effect
ENSEMBL	ENTREZID	SYMBOL	GENENAME	FDR	Expression ratio	log2 fold change	p-Value	FDR	Liver	log2 fold change	p-Value	Mammary	log2 fold change	p-Value		Number of DEG
ENSBTAG00000007389	510697	IFI35	interferon induced protein 35	0.00115668	0.799719	-0.322434	0.000193637	0.503761	0.855609	-0.224977	0.0306003	0.747481	-0.419892	0.000423545			FDR cut-off		P-value cut-off
NA	100140994	LOC100140994	N-acylsphingosine amidohydrolase 2-like	0.558933	0.725893	-0.462171	0.194569	0.000199879	0.504787	-0.986253	0.0130673	1.04385	0.0619103	0.863094			0.2	0.05	0.05
ENSBTAG00000013722	786099	AARS2	alanyl-tRNA synthetase 2, mitochondrial	0.00362327	0.836303	-0.257903	0.000655379	0.972391	0.844951	-0.24306	0.0125796	0.827743	-0.272745	0.00615419		Overall	299	50
NA	100139157	CLEC19A	C-type lectin domain containing 19A	0.0057412	1.43741	0.523472	0.00106967	0.02483	1.06984	0.0973989	0.607445	1.93126	0.949545	0.000105168		Liver	139	47
ENSBTAG00000013419	539276	HTATIP2	HIV-1 Tat interactive protein 2	0.00796436	1.22211	0.289369	0.0015175	0.946803	1.24803	0.319648	0.00881471	1.19672	0.25909	0.0279801		Mammary	120	42
ENSBTAG00000005961	789618	CDC42SE2	CDC42 small effector 2	0.00927616	1.3022	0.380946	0.00178633	0.678181	1.37599	0.46047	0.00187929	1.23236	0.301423	0.0271185
ENSBTAG00000009966	768244	XRCC3	X-ray repair cross complementing 3	0.0105106	1.44238	0.528454	0.00203853	0.0397576	1.94485	0.959655	0.000230366	1.06973	0.0972522	0.638765
ENSBTAG00000004783	510128	CORO1B	coronin 1B	0.0146583	0.882723	-0.179967	0.0029066	0.929499	0.867789	-0.204584	0.0123019	0.897915	-0.15535	0.0479289
ENSBTAG00000018542	287012	COX5B	cytochrome c oxidase subunit Vb	0.0157603	0.924186	-0.113746	0.00313999	0.996124	0.923597	-0.114664	0.015054	0.924774	-0.112827	0.0164608
NA	789201	LOC789201	olfactory receptor 4A47	0.0185742	2.3432	1.22848	0.00374092	0.0130549	5.74159	2.52145	0.000153983	0.95628	-0.0644947	0.901431
ENSBTAG00000014461	614347	ANAPC13	anaphase promoting complex subunit 13	0.0187048	0.875595	-0.191664	0.00376947	0.983644	0.869945	-0.201004	0.023157	0.881282	-0.182324	0.036828
ENSBTAG00000007423	523822	TNFRSF11B	TNF receptor superfamily member 11b	0.0191814	2.45694	1.29686	0.00387068	0.73693	1.88202	0.91228	0.112764	3.2075	1.68145	0.00698419
ENSBTAG00000019504	539543	ADRA1D	adrenoceptor alpha 1D	0.0200239	1.3971	0.482435	0.00405393	0.291757	1.15918	0.213099	0.310738	1.68386	0.751771	0.00197131
NA	100140190	LOC100140190	major allergen I-like	0.0204745	0.330056	-1.59922	0.00415092	0.0268639	0.955007	-0.0664172	0.923075	0.11407	-3.13201	0.000280434
ENSBTAG00000017835	100335582	C7H5orf63	chromosome 7 C5orf63 homolog	0.0206901	0.446983	-1.16171	0.0041993	0.20785	0.585279	-0.772804	0.068092	0.341366	-1.55061	0.00120671
NA	790559	LOC790559	TGF-beta-activated kinase 1 and MAP3K7-binding protein 3	0.0223228	1.34485	0.427448	0.00455673	0.83002	1.2766	0.35231	0.0444415	1.41675	0.502587	0.00671641
ENSBTAG00000019538	537745	FBXO28	F-box protein 28	0.0224212	1.14467	0.19493	0.00457815	0.828619	1.10841	0.148492	0.0950495	1.18211	0.241368	0.0107941
ENSBTAG00000013541	532870	LMO3	LIM domain only 3	0.0229975	1.2744	0.349821	0.00470876	0.0228218	0.999706	-0.00042376	0.997793	1.62458	0.700065	0.00027121
ENSBTAG00000038889	783642	RILP	Rab interacting lysosomal protein	0.0229975	0.827476	-0.273211	0.0047089	0.868509	0.858282	-0.220477	0.0701988	0.797776	-0.325945	0.0111525
ENSBTAG00000001881	532890	SLC10A1	solute carrier family 10 member 1	0.0231404	1.18869	0.249367	0.0047392	0.929915	1.15908	0.212975	0.0652561	1.21905	0.285758	0.0172669
ENSBTAG00000006536	281068	CGN1	conglutinin	0.0241759	0.6821	-0.551944	0.00496721	0.939583	0.717708	-0.478531	0.0632963	0.648259	-0.625357	0.0190342
ENSBTAG00000000933	618673	CCDC183	coiled-coil domain containing 183	0.0249663	1.29881	0.377195	0.00513633	0.832123	1.36743	0.451465	0.00861805	1.23364	0.302924	0.0618675
ENSBTAG00000018176	618343	CYBC1	cytochrome b-245 chaperone 1	0.0252906	0.877284	-0.188883	0.00520797	0.0494803	0.959811	-0.0591782	0.433824	0.801854	-0.318589	0.000525767
ENSBTAG00000020449	617210	ETFB	electron transfer flavoprotein subunit beta	0.0256689	0.902182	-0.14851	0.00529086	0.5141	0.944429	-0.082486	0.223411	0.861825	-0.214533	0.00457338
ENSBTAG00000032097	617252	FBXO21	F-box protein 21	0.0294781	1.38804	0.473047	0.00614398	0.644495	1.24993	0.321842	0.120739	1.54141	0.624251	0.00583058
ENSBTAG00000020629	505846	UTP18	UTP18, small subunit processome component	0.0300289	1.13782	0.18627	0.00627046	0.666825	1.19277	0.254311	0.00787461	1.0854	0.11823	0.17734
ENSBTAG00000000140	535293	EPHX1	epoxide hydrolase 1	0.0302985	1.37724	0.461782	0.00632994	0.824589	1.27585	0.351463	0.101533	1.48669	0.572102	0.0121197
ENSBTAG00000048037	785969	LOC785969	olfactory receptor 4A47	0.0343567	2.5432	1.34664	0.00725132	0.0324292	5.4957	2.4583	0.000500737	1.17689	0.234983	0.683375
ENSBTAG00000000359	539052	EIF3J	eukaryotic translation initiation factor 3 subunit J	0.0352554	1.09707	0.13365	0.00745314	0.462566	1.14895	0.200314	0.00507545	1.04753	0.0669867	0.293951
ENSBTAG00000004710	503581	HNF1B	HNF1 homeobox B	0.0353634	0.745606	-0.423516	0.00747755	0.907035	0.706573	-0.50109	0.0209642	0.786795	-0.345941	0.0962022
ENSBTAG00000022989	614841	FAM174B	family with sequence similarity 174 member B	0.129955	0.674298	-0.568542	0.0309649	0.00353496	0.398866	-1.32602	0.000425378	1.13993	0.188942	0.537343
ENSBTAG00000007411	617960	F7	coagulation factor VII	0.0375406	0.677583	-0.56153	0.0079694	0.305898	0.768516	-0.379853	0.0893468	0.59741	-0.743206	0.00273149
ENSBTAG00000018694	531552	ACSS3	acyl-CoA synthetase short chain family member 3	0.0379572	1.44608	0.53215	0.00806294	0.201998	1.11851	0.161578	0.525366	1.86959	0.902722	0.00226386
ENSBTAG00000015353	518005	NME8	NME/NM23 family member 8	0.401299	0.466931	-1.09872	0.120556	0.00554165	0.0833576	-3.58454	0.0012143	2.61553	1.38711	0.148534
ENSBTAG00000016772	538948	USP11	ubiquitin specific peptidase 11	0.0389266	0.907909	-0.139381	0.00828343	0.758162	0.880589	-0.183459	0.0127723	0.936076	-0.095302	0.164767
ENSBTAG00000010715	510127	MRPL37	mitochondrial ribosomal protein L37	0.0390314	1.21949	0.286275	0.00830808	0.969855	1.20357	0.267318	0.0408245	1.23562	0.305233	0.0218202
ENSBTAG00000019841	508574	KIF9	kinesin family member 9	0.679464	0.847183	-0.239254	0.277813	0.00879554	0.653455	-0.613841	0.0188864	1.09835	0.135334	0.57276
ENSBTAG00000047026	790152	LOC790152	olfactory receptor 4A47	0.0401206	2.32968	1.22013	0.00855553	0.0542323	5.17638	2.37194	0.000792204	1.04849	0.0683178	0.906883
ENSBTAG00000020048	537631	MAPK10	mitogen-activated protein kinase 10	0.042736	0.648554	-0.624701	0.00915994	0.373682	0.559863	-0.836855	0.00356116	0.751296	-0.412546	0.111879
ENSBTAG00000016220	786606	WIPF3	WAS/WASL interacting protein family member 3	0.0432507	0.803109	-0.316332	0.00927804	0.872322	0.836296	-0.257914	0.0800205	0.771239	-0.37475	0.0152673
ENSBTAG00000011277	540188	FAM133A	family with sequence similarity 133 member A	0.0437848	2.04924	1.03509	0.00939916	0.194432	1.22093	0.287984	0.56968	3.43948	1.78219	0.00243869
ENSBTAG00000004425	538638	BBS10	Bardet-Biedl syndrome 10	0.0446425	1.28778	0.364884	0.00960201	0.951927	1.2481	0.319733	0.0857163	1.32872	0.410035	0.0320169
ENSBTAG00000026181	751790	UGT1A1	UDP glucuronosyltransferase 1 family, polypeptide A1	0.0449659	0.830379	-0.268158	0.00967627	0.018481	1.02926	0.0416037	0.751502	0.66993	-0.577919	0.000382712
ENSBTAG00000015955	616293	ERGIC1	endoplasmic reticulum-golgi intermediate compartment 1	0.045065	0.771136	-0.374943	0.00970232	0.995088	0.774073	-0.369459	0.0388126	0.76821	-0.380427	0.0340439
NA	506088	LOC506088	intercellular adhesion molecule 2	0.0459646	0.715478	-0.483021	0.00991046	0.885984	0.760696	-0.394607	0.087021	0.672948	-0.571434	0.0178253
NA	787039	LOC787039	uncharacterized LOC787039	0.0462543	1.38139	0.466126	0.00997615	0.485186	1.62826	0.703328	0.00663183	1.17196	0.228923	0.325344
ENSBTAG00000038421	781872	NPY5R	neuropeptide Y receptor Y5	0.0469285	1.78605	0.836775	0.010133	0.724965	2.17517	1.12113	0.0126523	1.46654	0.552419	0.185603
ENSBTAG00000001151	513154	APLP1	amyloid beta precursor like protein 1	0.0478607	0.72757	-0.458842	0.0103537	0.98878	0.733848	-0.446447	0.0368825	0.721346	-0.471237	0.0287297
ENSBTAG00000018872	280789	F12	coagulation factor XII	0.0492227	0.870897	-0.199426	0.0106726	0.988495	0.875468	-0.191874	0.0669262	0.866351	-0.206977	0.0499435
ENSBTAG00000020880	508562	ARMH4	armadillo-like helical domain containing 4	0.0496362	1.42508	0.511046	0.0107719	0.0482488	1.00089	0.001277	0.995981	2.02907	1.02082	0.000853674
ENSBTAG00000003914	507199	MVB12A	multivesicular body subunit 12A	0.0514549	0.872962	-0.19601	0.0112013	0.501867	0.922362	-0.116595	0.201223	0.826207	-0.275425	0.0062118
ENSBTAG00000000520	504353	ATP2B3	ATPase plasma membrane Ca2+ transporting 3	0.0518708	0.697978	-0.518747	0.0112988	0.204398	0.536171	-0.899234	0.00291392	0.908615	-0.13826	0.597063
NA	522437	LOC522437	ATP-binding cassette sub-family C member 11-like	0.0521487	0.72368	-0.466576	0.0113633	0.970738	0.714921	-0.484144	0.0147173	0.732546	-0.449009	0.0220458
NA	505370	PRKAR1B	protein kinase cAMP-dependent type I regulatory subunit beta	0.0526523	0.841469	-0.249018	0.0114824	0.466451	0.922492	-0.116391	0.359556	0.767562	-0.381645	0.00698073
ENSBTAG00000012784	514618	RACGAP1	Rac GTPase activating protein 1	0.0527547	0.807997	-0.307577	0.0115063	0.145715	0.959538	-0.0595886	0.70106	0.68039	-0.555566	0.00218592
ENSBTAG00000015060	516949	GBP5	guanylate binding protein 5	0.0562565	0.22643	-2.14286	0.012324	0.960962	0.212895	-2.23178	0.0142567	0.240826	-2.05394	0.022279
ENSBTAG00000000665	281222	HCRT	hypocretin neuropeptide precursor	0.05648	0.538521	-0.892924	0.0123785	0.507949	0.576427	-0.79479	0.0260452	0.503109	-0.991058	0.00751118
NA	615184	CLSTN2	calsyntenin 2	0.0575445	1.8626	0.897318	0.0126381	0.850551	2.1224	1.08569	0.017712	1.63461	0.708943	0.103604
ENSBTAG00000019130	533952	FAM149B1	family with sequence similarity 149 member B1	0.0587676	1.29648	0.374602	0.0129252	0.245207	1.50216	0.587038	0.00347373	1.11897	0.162165	0.358183
ENSBTAG00000031792	535288	ZNRD1	zinc ribbon domain containing 1	0.0595964	1.39547	0.480748	0.0131271	0.8317	1.33233	0.413948	0.0473528	1.4616	0.547548	0.0117848
ENSBTAG00000045628	535251	C10H15orf61	chromosome 10 C15orf61 homolog	0.0610214	1.57247	0.653034	0.0134711	0.968004	1.64235	0.715762	0.0470034	1.50556	0.590305	0.094944
NA	784074	LOC784074	uncharacterized LOC784074	0.064861	0.550837	-0.860302	0.0143915	0.123037	0.901377	-0.149798	0.732963	0.33662	-1.57081	0.00220085
ENSBTAG00000021287	614573	SLC16A7	solute carrier family 16 member 7	0.065151	1.40663	0.492244	0.0144637	0.169878	1.1417	0.19118	0.408724	1.73304	0.793307	0.002838
ENSBTAG00000011740	616443	OPALIN	oligodendrocytic myelin paranodal and inner loop protein	0.0664501	0.752096	-0.41101	0.014766	0.571974	0.863944	-0.21099	0.336086	0.654729	-0.61103	0.0110632
ENSBTAG00000009443	404167	GCNT3	glucosaminyl (N-acetyl) transferase 3, mucin type	0.0680535	0.790826	-0.338567	0.0151498	0.0121385	0.956989	-0.0634263	0.669851	0.653515	-0.613708	0.000674929
ENSBTAG00000014464	521133	SEC14L3	SEC14 like lipid binding 3	0.0686455	0.622883	-0.682968	0.015294	0.967379	0.593988	-0.751495	0.0507201	0.653183	-0.614441	0.103386
ENSBTAG00000026880	523073	KRT89	keratin 89	0.0705742	0.695003	-0.524909	0.0157554	0.906418	0.747149	-0.420533	0.136885	0.646496	-0.629286	0.032347
ENSBTAG00000002578	506325	ZMYND11	zinc finger MYND-type containing 11	0.071576	1.06529	0.0912459	0.0159983	0.124505	1.10307	0.141521	0.00267498	1.02881	0.0409711	0.319554
ENSBTAG00000002369	617192	TMEM217	transmembrane protein 217	0.0721077	1.50179	0.586685	0.0161247	0.265522	2.01199	1.00863	0.00482281	1.12097	0.164744	0.600707
NA	512054	SNPH	syntaphilin	0.0725995	0.904305	-0.145119	0.0162483	0.330694	0.868467	-0.203458	0.00533569	0.941622	-0.0867807	0.188418
ENSBTAG00000001475	617129	MCUR1	mitochondrial calcium uniporter regulator 1	0.0730494	0.816254	-0.292909	0.0163615	0.102295	0.890856	-0.166736	0.184796	0.7479	-0.419083	0.00306966
ENSBTAG00000021416	534049	PRXL2A	peroxiredoxin like 2A	0.0734285	0.791783	-0.336823	0.0164541	0.0908859	0.990036	-0.0144471	0.936241	0.63323	-0.659198	0.00191041
ENSBTAG00000013036	538763	YDJC	YdjC chitooligosaccharide deacetylase homolog	0.0737014	0.799499	-0.322831	0.0165219	0.946371	0.783203	-0.352542	0.0240997	0.816135	-0.293121	0.0548643
ENSBTAG00000046069	517880	SPACA5	sperm acrosome associated 5	0.0385241	0.467094	-1.09821	0.00819201	0.0121339	0.188315	-2.40878	0.000250212	1.15858	0.212355	0.6853
ENSBTAG00000007624	526127	FRMD4B	FERM domain containing 4B	0.0748671	0.841455	-0.249041	0.0168148	0.736902	0.897718	-0.155666	0.25543	0.788719	-0.342416	0.0195546
ENSBTAG00000012421	518209	TANGO2	transport and golgi organization 2 homolog	0.0752535	1.19792	0.260526	0.0169149	0.995759	1.19457	0.256491	0.0817468	1.20127	0.264562	0.0734188
ENSBTAG00000045910	518209	TANGO2	transport and golgi organization 2 homolog	0.0752535	1.19792	0.260526	0.0169149	0.995759	1.19457	0.256491	0.0817468	1.20127	0.264562	0.0734188
ENSBTAG00000012752	514403	MRPL2	mitochondrial ribosomal protein L2	0.0754422	0.808461	-0.30675	0.0169641	0.580046	0.897889	-0.155392	0.354086	0.727941	-0.458107	0.0124857
ENSBTAG00000033222	508555	CALR3	calreticulin 3	0.0766827	0.785466	-0.34838	0.0172729	0.907935	0.74681	-0.421187	0.0373694	0.826123	-0.275572	0.156895
ENSBTAG00000035110	537776	DEUP1	deuterosome assembly protein 1	0.0768861	0.662142	-0.594786	0.0173221	0.880736	0.732117	-0.449854	0.174957	0.598856	-0.739719	0.0329568
ENSBTAG00000022986	767927	TAFA5	family with sequence similarity 19 member A5, C-C motif chemokine like	0.0770644	2.55809	1.35507	0.0173658	0.0764103	1.21428	0.280099	0.673007	5.38907	2.43004	0.00182469
ENSBTAG00000019368	616368	IGFBP7	insulin like growth factor binding protein 7	0.0778884	1.32572	0.406775	0.0175689	0.878634	1.23661	0.306388	0.177709	1.42125	0.507161	0.0329742
ENSBTAG00000015894	618792	WWOX	WW domain containing oxidoreductase	0.0784197	0.841439	-0.249069	0.017704	0.285724	0.78684	-0.345858	0.00531236	0.899828	-0.15228	0.175043
ENSBTAG00000030775	613725	PCBP3	poly(rC) binding protein 3	0.0786315	1.21391	0.279657	0.0177554	0.947662	1.24949	0.321344	0.0474946	1.17933	0.23797	0.131461
ENSBTAG00000009328	537999	NWD1	NACHT and WD repeat domain containing 1	0.0791452	1.64469	0.717815	0.0178821	0.842385	1.42768	0.51367	0.200523	1.89469	0.921959	0.0291306
ENSBTAG00000000025	616537	RAB6A	RAB6A, member RAS oncogene family	0.0811579	1.10615	0.145547	0.0183745	0.94171	1.09238	0.127477	0.0870775	1.12009	0.163617	0.0326025
ENSBTAG00000003185	327705	ASAP1	ArfGAP with SH3 domain, ankyrin repeat and PH domain 1	0.0812738	1.24172	0.312344	0.0184042	0.940938	1.19874	0.261514	0.1398	1.28625	0.363173	0.0464944
ENSBTAG00000043979	615867	HILS1	histone linker H1 domain, spermatid-specific 1	0.0824721	1.28003	0.356176	0.0186979	0.690568	1.15395	0.206579	0.299135	1.41988	0.505773	0.0182944
NA	532321	CAMTA1	calmodulin-binding transcription activator 1	0.0837105	0.694434	-0.52609	0.0190025	0.922017	0.647074	-0.627998	0.0426857	0.745261	-0.424182	0.156377
ENSBTAG00000011833	534626	GRIA3	glutamate ionotropic receptor AMPA type subunit 3	0.0839388	1.26392	0.337905	0.0190606	0.189035	1.04229	0.0597534	0.748645	1.53268	0.616056	0.00397313
ENSBTAG00000003116	540589	MTMR6	myotubularin related protein 6	0.0846711	1.14012	0.189181	0.0192446	0.489706	1.21627	0.282465	0.0097388	1.06873	0.0958966	0.33411
ENSBTAG00000000219	537804	GRIN2B	glutamate ionotropic receptor NMDA type subunit 2B	0.0893532	1.86989	0.90295	0.0204018	0.385989	1.24557	0.316801	0.532181	2.80714	1.4891	0.00845785
ENSBTAG00000001185	767828	KMT5B	lysine methyltransferase 5B	0.0905685	1.16214	0.216787	0.0207098	0.163258	1.29403	0.371876	0.00365385	1.04369	0.0616973	0.580426
NA	782714	LOC782714	40S ribosomal protein S15a-like	0.0909195	1.57318	0.653686	0.0208009	0.934574	1.70518	0.769924	0.048526	1.4514	0.537447	0.155492
ENSBTAG00000004035	516333	SDK1	sidekick cell adhesion molecule 1	0.0914232	0.689193	-0.537021	0.0209258	0.989274	0.678857	-0.558821	0.077793	0.699686	-0.51522	0.101507
ENSBTAG00000033170	535725	LRRC58	leucine rich repeat containing 58	0.0929839	1.23927	0.309496	0.0213178	0.0176114	0.941562	-0.0868726	0.611798	1.63112	0.705864	0.000670186
ENSBTAG00000016112	617443	CCDC197	coiled-coil domain containing 197	0.681076	0.866139	-0.207329	0.279119	0.0159244	0.566843	-0.81898	0.00553891	1.32347	0.404321	0.13334
ENSBTAG00000046922	782170	TWIST1	twist family bHLH transcription factor 1	0.0938034	1.3232	0.404029	0.0215337	0.252776	1.50524	0.589994	0.00563897	1.16317	0.218063	0.254936
ENSBTAG00000008403	785911	ROCK1	Rho associated coiled-coil containing protein kinase 1	0.0960575	1.0725	0.100984	0.0221058	0.258699	1.12201	0.166082	0.00563109	1.02519	0.0358854	0.499809
ENSBTAG00000016370	516150	SLC35G6	solute carrier family 35 member G6	0.0961845	0.690793	-0.533674	0.0221379	0.996029	0.687154	-0.541295	0.0880128	0.694452	-0.526052	0.0965138
ENSBTAG00000008378	540252	FEM1B	fem-1 homolog B	0.0966536	1.26781	0.342335	0.0222618	0.536014	1.1125	0.153804	0.433226	1.4448	0.530866	0.0135263
NA	517124	MAGI2	membrane associated guanylate kinase, WW and PDZ domain containing 2	0.0969373	0.774749	-0.368199	0.0223402	0.857516	0.724819	-0.464307	0.0327837	0.828118	-0.272092	0.189798
ENSBTAG00000004079	788468	ZNF106	zinc finger protein 106	0.0971665	1.09903	0.136236	0.022396	0.577258	1.13615	0.184148	0.0119772	1.06313	0.0883236	0.192947
NA	505094	PRODH	proline dehydrogenase (oxidase) 1	0.0977688	1.54991	0.632183	0.0225479	0.741482	1.69235	0.759029	0.015831	1.41945	0.505337	0.0913414
ENSBTAG00000020219	508577	MSS51	MSS51 mitochondrial translational activator	0.0983178	1.18724	0.247606	0.0226819	0.805537	1.25721	0.330227	0.030231	1.12115	0.164985	0.252201
ENSBTAG00000007685	514237	PSMB1	proteasome subunit beta 1	0.098665	1.10667	0.14622	0.0227694	0.959029	1.09666	0.133116	0.0773187	1.11676	0.159324	0.0381553
NA	537814	NOTCH4	Notch homolog 4-like	0.100654	0.838992	-0.253271	0.0232752	0.982482	0.84926	-0.235722	0.116743	0.828848	-0.270821	0.0748953
ENSBTAG00000039325	617836	GYPA	glycophorin A (MNS blood group)	0.100905	0.564886	-0.823968	0.0233393	0.604891	0.452489	-1.14404	0.013937	0.705202	-0.503892	0.241715
NA	539951	RIN3	Ras and Rab interactor 3	0.103398	0.835204	-0.259799	0.0239761	2.29343e-05	0.980777	-0.0280027	0.80105	0.711238	-0.491595	0.000365101
NA	530264	LRRC74B	leucine rich repeat containing 74B	0.10448	1.33644	0.41839	0.0242569	0.105891	1.00087	0.00125808	0.995845	1.7845	0.835522	0.00288241
ENSBTAG00000015142	788366	MAPKBP1	mitogen-activated protein kinase binding protein 1	0.105655	0.874425	-0.193593	0.0245629	0.933541	0.856122	-0.224112	0.043694	0.89312	-0.163074	0.130618
ENSBTAG00000009763	618139	LOC618139	olfactory receptor 6C75	0.107046	0.62151	-0.686151	0.0249168	0.48841	0.46761	-1.09662	0.012934	0.826061	-0.275679	0.492151
ENSBTAG00000019980	530095	DGKI	diacylglycerol kinase iota	0.414254	0.707762	-0.498665	0.125682	0.0162506	0.496146	-1.01116	0.00934493	1.00964	0.0138348	0.968268
ENSBTAG00000003096	514540	OR6K3	olfactory receptor, family 6, subfamily K, member 3	0.107661	2.13366	1.09333	0.0250808	0.754292	1.58901	0.668132	0.30143	2.865	1.51853	0.0274018
NA	512826	GPIHBP1	glycosylphosphatidylinositol anchored high density lipoprotein binding protein 1	0.109347	0.494268	-1.01663	0.0255162	0.326111	0.295811	-1.75725	0.00830476	0.825869	-0.276016	0.642752
ENSBTAG00000019331	514354	KATNAL2	katanin catalytic subunit A1 like 2	0.111107	1.27879	0.35478	0.025965	0.872308	1.36683	0.450829	0.0416228	1.19642	0.25873	0.221849
ENSBTAG00000004860	537062	SLC27A6	solute carrier family 27 member 6	0.112666	0.706639	-0.500956	0.026385	0.852744	0.637676	-0.649105	0.0395588	0.78306	-0.352806	0.240856
ENSBTAG00000024042	616607	MORN2	MORN repeat containing 2	0.113625	0.843685	-0.245224	0.0266265	0.99718	0.842124	-0.247896	0.0978047	0.845249	-0.242552	0.104638
ENSBTAG00000030286	780973	GABRA1	gamma-aminobutyric acid type A receptor alpha1 subunit	0.113955	1.15213	0.204307	0.0267091	0.724121	1.0855	0.11836	0.33244	1.22285	0.290253	0.0261202
ENSBTAG00000044033	538062	EDIL3	EGF like repeats and discoidin domains 3	0.114	0.62349	-0.681562	0.0267214	0.954378	0.581743	-0.781547	0.0653961	0.668234	-0.581576	0.160416
NA	618944	C23H6orf52	chromosome 23 open reading frame, human C6orf52	0.115179	1.28581	0.362673	0.0270224	0.158359	1.43257	0.518608	0.00611557	1.15408	0.206738	0.226382
NA	786798	BAAT	bile acid-CoAamino acid N-acyltransferase	0.115569	0.801418	-0.319373	0.0271306	0.922489	0.835898	-0.258601	0.166578	0.76836	-0.380146	0.0489989
ENSBTAG00000017460	526913	PRORSD1	prdX-deacylase domain-containing protein 1	0.11585	1.22697	0.2951	0.0272019	0.960319	1.25412	0.326676	0.0543081	1.20041	0.263524	0.11333
ENSBTAG00000002878	509942	CHRD	chordin	0.115875	0.854065	-0.227582	0.0272093	0.646977	0.909483	-0.136881	0.273998	0.802024	-0.318282	0.018049
NA	505037	LOC505037	egf-like module containing, mucin-like, hormone receptor-like 2-like	0.117383	0.540983	-0.886345	0.0276109	0.408934	0.358213	-1.48111	0.0112668	0.817006	-0.291582	0.580783
ENSBTAG00000008036	522422	CELSR1	cadherin EGF LAG seven-pass G-type receptor 1	0.117731	0.628208	-0.670685	0.0277034	0.794021	0.532147	-0.910102	0.0333071	0.74161	-0.431267	0.286129
ENSBTAG00000032071	525413	SYCP1	synaptonemal complex protein 1	0.117954	1.10901	0.149267	0.0277612	0.18066	1.02862	0.0407066	0.615014	1.19568	0.257827	0.00503427
ENSBTAG00000019330	387602	PROK2	prokineticin 2	0.118233	1.37627	0.460759	0.0278358	0.629425	1.19963	0.262595	0.309504	1.5789	0.658923	0.0180594
ENSBTAG00000019714	614783	DAZAP1	DAZ associated protein 1	0.118544	1.11837	0.161393	0.0279161	0.794154	1.15683	0.21018	0.0284319	1.08118	0.112606	0.215251
ENSBTAG00000009569	508023	DOCK6	dedicator of cytokinesis 6	0.119285	1.19479	0.256759	0.0281084	0.217818	1.39074	0.475849	0.00601772	1.02645	0.037669	0.805423
NA	507206	TIMMDC1	translocase of inner mitochondrial membrane domain containing 1	0.119533	1.07734	0.107477	0.0281719	0.90968	1.09575	0.131919	0.0524979	1.05924	0.0830344	0.205966
ENSBTAG00000011273	613700	LRRC23	leucine rich repeat containing 23	0.119533	2.08508	1.0601	0.028174	0.0267246	1.07164	0.0998193	0.853467	4.05691	2.02038	0.00157522
ENSBTAG00000020173	507329	INPP5D	inositol polyphosphate-5-phosphatase D	0.120551	0.723517	-0.466901	0.0284284	0.650437	0.84312	-0.24619	0.374131	0.62088	-0.687613	0.0212451
NA	510404	NCKAP1	NCK-associated protein 1	0.121401	1.10009	0.137617	0.0286687	0.430869	1.1715	0.228358	0.0122916	1.03302	0.0468746	0.570585
ENSBTAG00000015414	281515	TBCD	tubulin folding cofactor D	0.123139	0.838958	-0.253329	0.0291436	0.891334	0.877754	-0.188111	0.226399	0.801877	-0.318547	0.0489946
ENSBTAG00000025531	788684	PSORS1C2	psoriasis susceptibility 1 candidate 2	0.123229	1.57203	0.652632	0.0291681	0.130133	1.04104	0.0580216	0.877591	2.37387	1.24724	0.00394635
NA	107131271	LOC107131271	multidrug resistance-associated protein 4-like	0.123275	0.560116	-0.836202	0.0291814	0.826399	0.468409	-1.09416	0.0359805	0.669778	-0.578244	0.243868
ENSBTAG00000006122	511826	HUWE1	HECT, UBA and WWE domain containing 1, E3 ubiquitin protein ligase	0.123607	1.09482	0.130694	0.0292674	0.942404	1.10854	0.148661	0.0477804	1.08127	0.112727	0.123605
ENSBTAG00000019061	504514	ELF4	E74 like ETS transcription factor 4	0.893601	0.932122	-0.101409	0.551174	0.0163189	0.71339	-0.487237	0.027255	1.21792	0.28442	0.175278
ENSBTAG00000016640	539353	HEATR3	HEAT repeat containing 3	0.12394	1.19599	0.258201	0.0293593	0.966191	1.17112	0.227884	0.15423	1.22139	0.288518	0.0765202
ENSBTAG00000001912	524365	TRPV5	transient receptor potential cation channel subfamily V member 5	0.124033	0.73075	-0.45255	0.029388	0.971429	0.707118	-0.499977	0.0801005	0.755172	-0.405123	0.149506
ENSBTAG00000003498	523046	FAT2	FAT atypical cadherin 2	0.124595	1.2878	0.364911	0.0295369	0.524027	1.11244	0.153733	0.481804	1.4908	0.576088	0.0158125
ENSBTAG00000047625	523046	FAT2	FAT atypical cadherin 2	0.124595	1.2878	0.364911	0.0295369	0.524027	1.11244	0.153733	0.481804	1.4908	0.576088	0.0158125
ENSBTAG00000015519	527467	GFM2	G elongation factor mitochondrial 2	0.124708	1.16954	0.225944	0.0295691	0.953923	1.14814	0.199298	0.116769	1.19134	0.25259	0.0517941
ENSBTAG00000030247	615854	NSMF	NMDA receptor synaptonuclear signaling and neuronal migration factor	0.125007	0.875768	-0.191379	0.0296495	0.995088	0.873333	-0.195396	0.10404	0.87821	-0.187361	0.117866
ENSBTAG00000013560	616779	RABIF	RAB interacting factor	0.125138	1.14219	0.191809	0.0296823	0.988227	1.14979	0.201377	0.0954362	1.13464	0.182241	0.128356
ENSBTAG00000009070	530560	NPFFR2	neuropeptide FF receptor 2	0.125182	1.47062	0.556429	0.0296984	0.367919	1.11617	0.158562	0.637094	1.93763	0.954296	0.0105652
ENSBTAG00000012119	317725	PTPRZ1	protein tyrosine phosphatase, receptor type Z1	0.125699	1.41825	0.504109	0.029836	0.657965	1.68104	0.749357	0.0230444	1.19653	0.258861	0.398101
ENSBTAG00000018082	614254	QPRT	quinolinate phosphoribosyltransferase	0.12632	0.871386	-0.198616	0.0300081	0.90012	0.89901	-0.153591	0.193808	0.844611	-0.243642	0.047043
ENSBTAG00000020726	524352	ARHGEF7	Rho guanine nucleotide exchange factor 7	0.126438	0.781582	-0.355531	0.03004	0.385527	0.866292	-0.207074	0.250692	0.705155	-0.503988	0.0104231
ENSBTAG00000046597	540175	GPRIN2	G protein regulated inducer of neurite outgrowth 2	0.126518	1.3904	0.475502	0.0300642	0.871332	1.50524	0.589994	0.0389742	1.28433	0.361011	0.187796
ENSBTAG00000009646	507477	ALDH7A1	aldehyde dehydrogenase 7 family member A1	0.126656	1.24862	0.320339	0.0301012	0.95857	1.28069	0.35692	0.0573631	1.21736	0.283758	0.123048
ENSBTAG00000033453	781257	MTCH1	mitochondrial carrier 1	0.126684	0.875694	-0.191502	0.0301098	0.817652	0.83687	-0.256925	0.0383026	0.916319	-0.126079	0.284308
ENSBTAG00000015187	505276	DDX41	DEAD-box helicase 41	0.127413	0.8439	-0.244856	0.0302925	0.866456	0.867612	-0.204878	0.10254	0.820836	-0.284834	0.0284813
ENSBTAG00000040392	509649	MGC139164	uncharacterized LOC509649	0.128629	0.739033	-0.43629	0.0306067	0.741365	0.837844	-0.255246	0.339623	0.651874	-0.617334	0.0300564
ENSBTAG00000027049	768071	SDHAF4	succinate dehydrogenase complex assembly factor 4	0.128887	0.702264	-0.509915	0.0306758	0.886454	0.75423	-0.406923	0.151514	0.653878	-0.612907	0.0374875
ENSBTAG00000037393	523536	ZNF639	zinc finger protein 639	0.129596	1.27085	0.345793	0.0308659	0.381959	1.36007	0.443685	0.0123013	1.18748	0.247901	0.134571
ENSBTAG00000018711	508196	DENND4B	DENN domain containing 4B	0.1298	0.869805	-0.201237	0.0309222	0.74511	0.833659	-0.262472	0.0242295	0.907518	-0.140002	0.203023
ENSBTAG00000021434	319094	EDN2	endothelin 2	0.436347	0.463809	-1.1084	0.134826	0.0237539	0.238111	-2.0703	0.0153418	0.903441	-0.146497	0.85015
ENSBTAG00000001828	515013	SCRN2	secernin 2	0.131478	0.887017	-0.172966	0.0313633	0.544068	0.826971	-0.274092	0.0177035	0.951424	-0.0718397	0.498335
ENSBTAG00000006035	282459	PPP1R1B	protein phosphatase 1 regulatory inhibitor subunit 1B	0.131597	1.31941	0.399894	0.0314036	0.323128	1.63045	0.705267	0.00958405	1.06771	0.0945218	0.698645
ENSBTAG00000027312	100141063	ECT2L	epithelial cell transforming 2 like	0.131645	1.57141	0.652063	0.031425	0.101984	2.50929	1.32728	0.00340143	0.984078	-0.023156	0.952959
ENSBTAG00000001817	618720	TMEM161A	transmembrane protein 161A	0.132715	0.855706	-0.224814	0.0317061	0.95624	0.875691	-0.191506	0.175457	0.836176	-0.258121	0.0741103
ENSBTAG00000018040	282328	PSMB10	proteasome subunit beta 10	0.13373	0.780469	-0.357587	0.0319687	0.992449	0.787156	-0.345278	0.128236	0.773838	-0.369896	0.104988
ENSBTAG00000003817	511571	RNF25	ring finger protein 25	0.134363	0.882495	-0.180341	0.032136	0.800323	0.84619	-0.240946	0.0351005	0.920356	-0.119736	0.269448
ENSBTAG00000047299	100126445	DGCR6L	DiGeorge syndrome critical region gene 6 like	0.134702	0.881419	-0.182101	0.0322231	0.241804	0.940165	-0.0890134	0.340395	0.826343	-0.275188	0.00783323
ENSBTAG00000010164	524380	ESPNL	espin like	0.135097	1.37485	0.459271	0.0323278	0.734234	1.5162	0.60046	0.0240718	1.24667	0.318081	0.20543
ENSBTAG00000017734	519494	VPS13A	vacuolar protein sorting 13 homolog A	0.136233	1.2695	0.344266	0.0326323	0.225612	1.44375	0.529816	0.0074552	1.11629	0.158715	0.372676
ENSBTAG00000047788	519494	VPS13A	vacuolar protein sorting 13 homolog A	0.136233	1.2695	0.344266	0.0326323	0.225612	1.44375	0.529816	0.0074552	1.11629	0.158715	0.372676
ENSBTAG00000021705	537221	UFC1	ubiquitin-fold modifier conjugating enzyme 1	0.136379	0.918544	-0.122579	0.0326692	0.842348	0.893835	-0.161919	0.0441719	0.943936	-0.0832392	0.278053
ENSBTAG00000017451	509386	TSPAN17	tetraspanin 17	0.698008	0.906356	-0.14185	0.294841	0.0268019	0.809986	-0.304031	0.0458347	1.01419	0.0203309	0.886688
ENSBTAG00000011787	514789	ISCU	iron-sulfur cluster assembly enzyme	0.136876	0.861189	-0.215599	0.0328109	0.482597	0.941043	-0.0876676	0.496558	0.788111	-0.34353	0.0149413
ENSBTAG00000007262	520269	ZNF536	zinc finger protein 536	0.137426	1.34223	0.42463	0.0329591	0.837036	1.47203	0.557809	0.0418754	1.22387	0.291451	0.264789
ENSBTAG00000001568	535494	PPIC	peptidylprolyl isomerase C	0.138058	1.19313	0.254756	0.0331397	0.513383	1.07023	0.0979235	0.535271	1.33015	0.411588	0.017002
NA	100141015	BOSTAUV1R402	vomeronasal 1 receptor bosTauV1R402	0.139289	0.570391	-0.809978	0.0334767	0.181924	0.962821	-0.0546602	0.912997	0.337909	-1.56529	0.00583338
ENSBTAG00000003759	536942	PCNX3	pecanex 3	0.139368	0.866758	-0.206299	0.0335004	0.76798	0.911239	-0.134099	0.271963	0.824448	-0.2785	0.0311253
NA	506831	IQANK1	IQ motif and ankyrin repeat containing 1	0.13947	0.746277	-0.422217	0.0335308	0.888946	0.700737	-0.513056	0.0425999	0.794777	-0.331378	0.173975
ENSBTAG00000012760	338073	NDUFB3	NADH:ubiquinone oxidoreductase subunit B3	0.140509	0.938359	-0.091788	0.0338185	0.958048	0.947003	-0.0785588	0.178748	0.929794	-0.105017	0.0784435
ENSBTAG00000043991	510761	SLIT1	slit guidance ligand 1	0.142209	0.76784	-0.381123	0.0342662	0.288879	0.906847	-0.141069	0.508277	0.65014	-0.621177	0.00884719
ENSBTAG00000004099	787062	CCDC170	coiled-coil domain containing 170	0.142475	0.746047	-0.422662	0.0343364	0.981443	0.763438	-0.389417	0.151281	0.729051	-0.455908	0.0967439
ENSBTAG00000044179	616901	CERS6	ceramide synthase 6	0.142575	1.34227	0.42467	0.0343629	0.780047	1.19688	0.25928	0.33289	1.50531	0.59006	0.0372072
ENSBTAG00000020626	508357	ERCC6L2	ERCC excision repair 6 like 2	0.143046	1.19947	0.262401	0.034489	0.893156	1.25852	0.331723	0.0554304	1.1432	0.193079	0.24669
ENSBTAG00000019432	616254	LOC616254	intercellular adhesion molecule 2	0.143456	0.856082	-0.22418	0.0346051	0.89449	0.885682	-0.17514	0.184781	0.827471	-0.27322	0.0461074
ENSBTAG00000045884	518996	RNF182	ring finger protein 182	0.144026	1.63176	0.706427	0.0347511	0.931885	1.48121	0.566779	0.203441	1.7976	0.846076	0.0652299
ENSBTAG00000010732	527590	MMP23	matrix metallopeptidase 23	0.144456	0.667605	-0.582933	0.0348722	0.0621153	0.857006	-0.222623	0.445196	0.520062	-0.943243	0.00436455
ENSBTAG00000015939	533492	NECTIN1	nectin cell adhesion molecule 1	0.145737	1.28182	0.35819	0.0352315	0.0999335	1.02422	0.0345325	0.866473	1.60419	0.681848	0.00386889
NA	509706	ZNF74	zinc finger protein 74	0.146007	1.08812	0.121837	0.0353033	0.590361	1.12306	0.167429	0.0181394	1.05427	0.0762443	0.248228
ENSBTAG00000047284	286836	DEFB4A	defensin, beta 4A	0.146247	2.44714	1.2911	0.0353659	0.710916	1.62176	0.697562	0.392921	3.69258	1.88463	0.0305612
ENSBTAG00000023279	541201	N4BP2L2	NEDD4 binding protein 2 like 2	0.146877	1.13505	0.182753	0.0355335	0.994493	1.13776	0.186198	0.0696083	1.13234	0.179307	0.0794989
ENSBTAG00000047856	513673	PAK2	p21 (RAC1) activated kinase 2	0.147122	1.06852	0.0956199	0.0356038	0.710816	1.08443	0.116938	0.0224628	1.05285	0.0743022	0.128033
ENSBTAG00000015763	539692	SPATA22	spermatogenesis associated 22	0.147124	1.51148	0.595964	0.035611	0.597924	1.90342	0.928592	0.0223629	1.20025	0.263335	0.48372
ENSBTAG00000003076	100125914	NT5DC1	5'-nucleotidase domain containing 1	0.147807	0.810329	-0.30342	0.0357962	0.449036	0.934324	-0.0980052	0.607795	0.70279	-0.508835	0.0152
ENSBTAG00000015343	531489	WDR34	WD repeat domain 34	0.14796	0.886198	-0.174299	0.0358399	0.865475	0.854547	-0.226769	0.0511429	0.919022	-0.121829	0.274089
ENSBTAG00000000445	281975	PDE6C	phosphodiesterase 6C	0.148026	0.795255	-0.33051	0.0358602	0.326023	0.664643	-0.589348	0.0106839	0.951534	-0.0716724	0.729925
ENSBTAG00000012442	281105	CTSB	cathepsin B	0.148629	0.918202	-0.123117	0.0360243	0.582193	0.874432	-0.193583	0.0216286	0.964163	-0.0526506	0.498771
ENSBTAG00000039540	616319	LOC616319	solute carrier family 25 (mitochondrial carrier; phosphate carrier), member 3-like	0.14873	1.18345	0.243	0.0360508	0.616821	1.11489	0.156906	0.233443	1.25622	0.329093	0.0194462
ENSBTAG00000002462	534317	MRPL47	mitochondrial ribosomal protein L47	0.15029	0.873438	-0.195223	0.0364807	0.806849	0.846712	-0.240056	0.0301078	0.901008	-0.150389	0.155453
ENSBTAG00000007434	615388	CD300LG	CD300 molecule like family member g	0.150432	0.821345	-0.283939	0.0365197	0.771971	0.889193	-0.169431	0.349956	0.758675	-0.398447	0.0378036
ENSBTAG00000000902	532053	OGT	O-linked N-acetylglucosamine (GlcNAc) transferase	0.150615	1.18536	0.245325	0.0365688	0.913673	1.21343	0.279089	0.0397918	1.15794	0.211561	0.109151
NA	536909	SNRK	SNF related kinase	0.150644	1.26241	0.336182	0.0365848	0.991343	1.27272	0.34791	0.0992023	1.25219	0.324454	0.122126
NA	786356	NANOS1	nanos C2HC-type zinc finger 1	0.15111	0.707319	-0.499568	0.036725	0.959029	0.735356	-0.443485	0.130675	0.68035	-0.555651	0.0632259
ENSBTAG00000046940	616092	LOC616092	gamma-crystallin F-like	0.151232	0.683074	-0.549886	0.0367639	0.681052	0.593705	-0.752181	0.0238857	0.785895	-0.347591	0.265752
ENSBTAG00000017033	508651	LSR	lipolysis stimulated lipoprotein receptor	0.15191	1.12314	0.167544	0.0369492	0.71957	1.18417	0.243879	0.0324078	1.06526	0.0912082	0.393938
NA	100141067	LOC100141067	Pol polyprotein-like	0.152285	0.950121	-0.0738174	0.0370561	0.114967	1.00042	0.00060764	0.989294	0.902349	-0.148242	0.00428488
ENSBTAG00000037842	782624	LOC782624	olfactory receptor 6C2	0.152418	2.03619	1.02587	0.0370909	0.118994	1.12304	0.16741	0.774409	3.69182	1.88433	0.00470233
NA	444866	ZNF470	zinc finger protein 470	0.152496	0.80306	-0.31642	0.0371167	0.958086	0.82938	-0.269895	0.189204	0.777575	-0.362945	0.0837668
ENSBTAG00000021864	404159	TXNDC17	thioredoxin domain containing 17	0.153028	0.870889	-0.199439	0.03726	0.78196	0.919676	-0.120802	0.345052	0.82469	-0.278075	0.0396652
ENSBTAG00000017077	281108	CTSV	cathepsin V	0.153699	1.11694	0.15955	0.0374509	0.100785	1.25482	0.327477	0.00387811	0.994211	-0.00837636	0.932326
ENSBTAG00000020283	507061	DUSP5	dual specificity phosphatase 5	0.154091	1.99246	0.994551	0.0375717	0.408507	3.26745	1.70817	0.0141255	1.21498	0.280935	0.656706
ENSBTAG00000013205	539334	IL1RAP	interleukin 1 receptor accessory protein	0.155557	1.22538	0.293224	0.037974	0.850738	1.16768	0.223641	0.183858	1.28593	0.362808	0.0386175
NA	788530	TMEM262	transmembrane protein 262	0.156003	0.725003	-0.463941	0.038101	0.575239	0.85136	-0.232159	0.402244	0.6174	-0.695724	0.0201993
ENSBTAG00000008160	785489	MBOAT2	membrane bound O-acyltransferase domain containing 2	0.156259	1.37286	0.45718	0.0381777	0.279075	1.77088	0.824467	0.00947895	1.06429	0.0898923	0.752171
ENSBTAG00000004472	282380	DYNLT1	dynein light chain Tctex-type 1	0.156285	1.23757	0.307506	0.0381864	0.352302	1.06542	0.0914283	0.626581	1.43752	0.523583	0.0118003
ENSBTAG00000017275	507580	COIL	coilin	0.157243	0.907753	-0.139628	0.0384628	0.906669	0.886106	-0.174449	0.0636545	0.929929	-0.104807	0.2487
ENSBTAG00000021414	513290	TMCO5B	transmembrane and coiled-coil domains 5B	0.157263	1.18393	0.243581	0.03847	0.403644	1.33815	0.42024	0.0141935	1.04748	0.0669216	0.667137
ENSBTAG00000004643	281577	WASL	Wiskott-Aldrich syndrome like	0.157351	0.865834	-0.207837	0.0385034	0.637972	0.935167	-0.0967041	0.468912	0.801642	-0.318971	0.0263288
ENSBTAG00000002596	618514	VSTM1	V-set and transmembrane domain containing 1	0.157499	1.70856	0.772782	0.0385539	0.959623	1.84396	0.88281	0.087371	1.5831	0.662755	0.190517
ENSBTAG00000010215	513010	CREB3L3	cAMP responsive element binding protein 3 like 3	0.157568	0.835028	-0.260104	0.0385777	0.958062	0.812984	-0.298701	0.085904	0.857669	-0.221507	0.193538
ENSBTAG00000018862	616906	EIF4E3	eukaryotic translation initiation factor 4E family member 3	0.159008	1.39142	0.476556	0.0389705	0.942147	1.4593	0.545275	0.0583938	1.32669	0.407837	0.146882
ENSBTAG00000031186	533657	GBP6	guanylate binding protein family, member 6	0.160231	3.23461	1.69359	0.0393208	0.912277	3.55375	1.82934	0.0352749	2.94412	1.55784	0.0678673
NA	281304	LY96	lymphocyte antigen 96	0.160834	0.778526	-0.361183	0.0394808	0.121959	1.01797	0.0256942	0.911606	0.595404	-0.74806	0.00467881
ENSBTAG00000012790	525164	TRIAP1	TP53 regulated inhibitor of apoptosis 1	0.161155	0.914539	-0.128883	0.0395788	0.77079	0.884383	-0.177257	0.0367586	0.945724	-0.0805082	0.316101
ENSBTAG00000004063	338050	SERPINA5	serpin family A member 5	0.16169	1.58748	0.666737	0.0397273	0.226619	1.0428	0.0604682	0.887627	2.41664	1.27301	0.00808783
ENSBTAG00000006025	531017	AHSA2	activator of HSP90 ATPase homolog 2	0.162209	1.0675	0.0942316	0.0398621	0.333865	1.12434	0.16908	0.0118625	1.01353	0.0193831	0.749103
NA	540000	PGBD2	piggyBac transposable element derived 2	0.162879	0.733754	-0.446631	0.0400316	0.982934	0.751176	-0.412778	0.163493	0.716737	-0.480485	0.108458
NA	786372	LOC786372	golgin subfamily A member 6-like protein 22	0.16369	0.559026	-0.839013	0.0402553	0.105109	0.908305	-0.138752	0.771538	0.344059	-1.53927	0.00475022
ENSBTAG00000014335	112441470	LOC112441470	steroid 17-alpha-hydroxylase/17,20 lyase	0.1637	0.754292	-0.406805	0.040264	0.94179	0.795705	-0.329694	0.219107	0.715034	-0.483917	0.0788158
NA	528153	RUFY1	RUN and FYVE domain containing 1	0.1637	1.43497	0.521017	0.0402653	0.109676	1.72435	0.786053	0.00751771	1.19415	0.255981	0.334202
NA	536549	SPEF2	sperm flagellar 2	0.164009	0.673333	-0.570609	0.040351	0.671214	0.562142	-0.830993	0.027598	0.806516	-0.310225	0.379033
NA	539372	HELQ	helicase, POLQ like	0.164196	1.25628	0.329161	0.0404044	0.934574	1.28572	0.362573	0.0428253	1.22752	0.295749	0.0916091
ENSBTAG00000003878	533724	ZUP1	zinc finger containing ubiquitin peptidase 1	0.164694	0.856725	-0.223096	0.0405515	0.714769	0.902064	-0.148698	0.243234	0.813665	-0.297493	0.0275628
ENSBTAG00000005936	618398	DMC1	DNA meiotic recombinase 1	0.165001	0.630114	-0.666316	0.0406419	0.843981	0.53975	-0.889636	0.0516752	0.735605	-0.442996	0.310644
ENSBTAG00000000720	515200	CTSL	cathepsin L	0.167094	1.31861	0.399017	0.0412134	0.580678	1.55298	0.635042	0.0237536	1.11961	0.162992	0.530451
ENSBTAG00000022169	520704	PREX2	phosphatidylinositol-3,4,5-trisphosphate dependent Rac exchange factor 2	0.167629	0.716142	-0.481683	0.0413595	0.934574	0.675449	-0.566081	0.0648582	0.759286	-0.397285	0.183151
ENSBTAG00000023955	505468	LOC505468	cytochrome P450 2C19	0.167735	0.626552	-0.674495	0.0413983	0.271885	0.41812	-1.25801	0.00991705	0.938885	-0.0909796	0.835151
ENSBTAG00000021949	281348	NEFL	neurofilament light	0.168247	1.18638	0.24657	0.0415474	0.968106	1.16229	0.21697	0.186943	1.21098	0.27617	0.0983951
ENSBTAG00000019378	514211	KIAA1755	KIAA1755	0.168558	0.873734	-0.194734	0.0416267	0.985985	0.877455	-0.188603	0.0711934	0.870029	-0.200865	0.0562429
ENSBTAG00000016341	540509	RGS5	regulator of G protein signaling 5	0.169238	0.733209	-0.447704	0.0418225	0.957951	0.6992	-0.516223	0.0901096	0.768872	-0.379184	0.203779
ENSBTAG00000003027	523601	EMX2	empty spiracles homeobox 2	0.16953	1.24007	0.310418	0.0419023	0.528198	1.08132	0.112797	0.577772	1.42212	0.508039	0.0210052
ENSBTAG00000025213	407186	OMG	oligodendrocyte myelin glycoprotein	0.170039	1.84873	0.886535	0.0420586	0.994923	1.87739	0.908731	0.128819	1.8205	0.864338	0.147208
NA	517412	OR52I2	olfactory receptor, family 52, subfamily I, member 2	0.171167	0.929379	-0.105661	0.0423915	0.964685	0.938409	-0.091711	0.19467	0.920436	-0.119611	0.0965661
ENSBTAG00000012946	510557	HSF2	heat shock transcription factor 2	0.171455	1.1296	0.175809	0.0424704	0.930108	1.15982	0.213899	0.0760882	1.10017	0.13772	0.239729
ENSBTAG00000005062	504733	TEC	tec protein tyrosine kinase	0.171644	0.715873	-0.482225	0.0425197	0.783717	0.627221	-0.672955	0.0429668	0.817055	-0.291495	0.355101
ENSBTAG00000012928	540398	PPP4C	protein phosphatase 4 catalytic subunit	0.172364	0.886094	-0.174469	0.042742	0.986766	0.892729	-0.163706	0.163511	0.879508	-0.185232	0.117908
ENSBTAG00000034776	537391	DDAH1	dimethylarginine dimethylaminohydrolase 1	0.17317	0.80121	-0.319748	0.0429679	0.439665	0.90944	-0.13695	0.473053	0.705861	-0.502545	0.015881
ENSBTAG00000006589	281067	CFTR	cystic fibrosis transmembrane conductance regulator	0.173355	1.37534	0.459789	0.0430216	0.276949	1.04326	0.0610977	0.838991	1.81313	0.85848	0.0104026
ENSBTAG00000005448	521224	LOC521224	ras GTPase-activating protein 4	0.173369	0.652466	-0.616025	0.0430306	0.868969	0.689272	-0.536854	0.0960173	0.617625	-0.695196	0.0359275
ENSBTAG00000009839	613498	GSTK1	glutathione S-transferase kappa 1	0.174071	0.894405	-0.161	0.0432278	0.969212	0.906372	-0.141824	0.190371	0.882595	-0.180176	0.101542
ENSBTAG00000027764	506056	EID1	EP300 interacting inhibitor of differentiation 1	0.174191	0.828356	-0.271678	0.0432603	0.926117	0.848917	-0.236305	0.118412	0.808293	-0.30705	0.0477298
ENSBTAG00000043962	613556	SLC2A13	solute carrier family 2 member 13	0.175222	1.3691	0.453232	0.0435583	0.0593016	2.04297	1.03067	0.00281759	0.917509	-0.124206	0.676736
ENSBTAG00000014522	614774	SMIM14	small integral membrane protein 14	0.17558	0.862807	-0.21289	0.0436525	0.874238	0.824995	-0.277542	0.0605458	0.902352	-0.148238	0.296814
ENSBTAG00000015373	530613	AADACL3	arylacetamide deacetylase like 3	0.175615	0.474403	-1.07582	0.043669	0.751999	0.341464	-1.55019	0.0402949	0.659097	-0.601438	0.399395
ENSBTAG00000007421	414735	CDH5	cadherin 5	0.177047	0.777939	-0.36227	0.0440729	0.697672	0.698758	-0.517135	0.0311186	0.866093	-0.207406	0.357349
ENSBTAG00000011038	281299	MC2R	melanocortin 2 receptor	0.177329	1.18401	0.24368	0.0441536	0.76475	1.27301	0.348246	0.0422277	1.10123	0.139114	0.390923
ENSBTAG00000005826	784830	PTAR1	protein prenyltransferase alpha subunit repeat containing 1	0.177566	1.51419	0.598542	0.0442288	0.405413	1.22422	0.291867	0.39278	1.87283	0.905217	0.0150142
ENSBTAG00000006080	539825	MAST1	microtubule associated serine/threonine kinase 1	0.177808	0.746302	-0.422168	0.0442916	0.979771	0.765757	-0.385041	0.178328	0.727341	-0.459295	0.112518
ENSBTAG00000007814	614786	WWTR1	WW domain containing transcription regulator 1	0.179467	0.824155	-0.279012	0.0447774	0.591899	0.759892	-0.396135	0.0225872	0.893854	-0.161889	0.317777
NA	618541	LOC618541	uncharacterized LOC618541	0.17954	0.608367	-0.716987	0.044801	0.740043	0.763218	-0.389833	0.414944	0.484934	-1.04414	0.0395062
ENSBTAG00000032374	615114	SELENOK	selenoprotein K	0.179646	0.767392	-0.381965	0.0448347	0.939427	0.808955	-0.305868	0.235586	0.727963	-0.458062	0.0835245
ENSBTAG00000038500	783604	LOC783604	guanylate-binding protein 4-like	0.180012	1.39619	0.481499	0.0449377	0.774296	1.60642	0.683848	0.0441385	1.21348	0.279151	0.38572
ENSBTAG00000016722	511919	PGGHG	protein-glucosylgalactosylhydroxylysine glucosidase	0.180098	0.80482	-0.313262	0.0449699	0.893817	0.847631	-0.238492	0.225868	0.764172	-0.388031	0.0571832
NA	538549	NCOR2	nuclear receptor corepressor 2	0.181067	1.12462	0.169436	0.0452525	0.686631	1.19405	0.255867	0.0339491	1.05922	0.0830043	0.462793
ENSBTAG00000006366	788119	NFATC4	nuclear factor of activated T cells 4	0.107366	0.793931	-0.332915	0.025004	0.0291812	0.620889	-0.687594	0.00121506	1.0152	0.0217638	0.902741
ENSBTAG00000015880	616432	PRIMA1	proline rich membrane anchor 1	0.184834	0.484311	-1.046	0.0462907	0.682555	0.332895	-1.58686	0.0340772	0.704596	-0.505131	0.471443
ENSBTAG00000010105	617598	SLC35G1	solute carrier family 35 member G1	0.18512	0.871616	-0.198236	0.0463652	0.780567	0.922956	-0.115666	0.386216	0.823132	-0.280805	0.0460513
ENSBTAG00000027516	615435	APLNR	apelin receptor	0.185694	0.799478	-0.32287	0.0465395	0.80841	0.859509	-0.218416	0.279487	0.743639	-0.427325	0.043676
NA	786944	LOC786944	splicing factor, arginine/serine-rich 2-like	0.186035	1.43945	0.525514	0.0466501	0.192964	2.06441	1.04573	0.00790389	1.00368	0.00529802	0.987927
ENSBTAG00000010445	525117	DNASE2B	deoxyribonuclease 2 beta	0.186132	1.20999	0.274997	0.0466847	0.873112	1.28362	0.360218	0.0631729	1.14059	0.189776	0.308478
ENSBTAG00000008864	613753	LY96	lymphocyte antigen 96	0.186623	0.837496	-0.255846	0.0468284	0.98379	0.848838	-0.236438	0.178387	0.826304	-0.275255	0.120795
ENSBTAG00000004769	444987	NEIL2	nei like DNA glycosylase 2	0.186848	1.34621	0.4289	0.0468958	0.874277	1.42672	0.512706	0.0449471	1.27023	0.345094	0.162526
NA	101902049	P3R3URF	PIK3R3 upstream reading frame	0.187056	1.47167	0.557454	0.0469621	0.931885	1.60085	0.67884	0.0823413	1.35291	0.436068	0.25116
ENSBTAG00000046513	785624	LOC785624	olfactory receptor 7A17	0.187101	0.558961	-0.83918	0.0469791	0.183742	0.994374	-0.00813996	0.988318	0.314205	-1.67022	0.00761371
NA	514757	DSCAM	Down syndrome cell adhesion molecule	0.187318	1.25089	0.322952	0.047042	0.194473	1.50031	0.585257	0.00823216	1.04293	0.0606471	0.758812
ENSBTAG00000004791	507647	VPS26C	VPS26 endosomal protein sorting factor C	0.187446	1.1191	0.162343	0.0470906	0.77089	1.16978	0.226241	0.0421121	1.07062	0.0984439	0.350775
ENSBTAG00000017670	512486	LOC512486	interferon-induced guanylate-binding protein 1	0.187731	0.571224	-0.807871	0.0471736	0.691389	0.704052	-0.506247	0.292976	0.463456	-1.1095	0.0299059
NA	531254	COL24A1	collagen type XXIV alpha 1 chain	0.188583	1.48327	0.568782	0.0474132	0.0489096	1.99975	0.999819	0.00461463	1.10018	0.137744	0.656439
ENSBTAG00000017999	541118	TNRC6A	trinucleotide repeat containing 6A	0.189617	1.16295	0.217783	0.0476988	0.576678	1.27628	0.35194	0.0261492	1.05968	0.0836257	0.568507
NA	512431	PPP1R12C	protein phosphatase 1 regulatory subunit 12C	0.190318	1.13309	0.180261	0.0479025	0.960319	1.15278	0.205113	0.0938051	1.11374	0.15541	0.195848
ENSBTAG00000019473	786369	IGLON5	IgLON family member 5	0.191063	0.709621	-0.49488	0.048114	0.982721	0.729659	-0.454706	0.183468	0.690133	-0.535054	0.121355
ENSBTAG00000012291	618784	TBC1D22A	TBC1 domain family member 22A	0.191255	1.22524	0.293068	0.0481651	0.393887	1.11482	0.156811	0.341108	1.3466	0.429326	0.0162193
ENSBTAG00000039955	538985	FERD3L	Fer3 like bHLH transcription factor	0.192983	0.588773	-0.764216	0.0486494	0.922489	0.657262	-0.605459	0.222741	0.527421	-0.922974	0.0710237
ENSBTAG00000013652	785612	GTF2A1	general transcription factor IIA subunit 1	0.193441	0.778973	-0.360355	0.0487735	0.0418685	0.873394	-0.195295	0.288385	0.694759	-0.525415	0.0093237
ENSBTAG00000019606	513908	IFT52	intraflagellar transport 52	0.193726	0.758052	-0.399632	0.04886	0.925067	0.710851	-0.492381	0.0817615	0.808387	-0.306883	0.264004
NA	618198	SDC3	syndecan 3	0.193759	0.842494	-0.247262	0.0488713	0.519435	0.751377	-0.412392	0.0230106	0.944661	-0.0821321	0.62339
NA	537521	PPP4R4	protein phosphatase 4 regulatory subunit 4	0.193921	1.45245	0.538484	0.048915	0.995732	1.46222	0.548157	0.12927	1.44274	0.528812	0.142367
ENSBTAG00000038748	280813	HBB	hemoglobin, beta	0.194556	1.69126	0.758096	0.0491216	0.958114	1.63508	0.709359	0.0839329	1.74937	0.806832	0.0523129
ENSBTAG00000001724	532505	ZADH2	zinc binding alcohol dehydrogenase domain containing 2	0.194584	1.10994	0.150485	0.0491318	0.953902	1.12846	0.17435	0.090955	1.09173	0.12662	0.209921
ENSBTAG00000007309	540995	ST6GALNAC5	ST6 N-acetylgalactosaminide alpha-2,6-sialyltransferase 5	0.195526	0.462888	-1.11127	0.0494118	0.102553	1.00966	0.0138674	0.984213	0.212215	-2.2364	0.00511265
NA	783740	LOC783740	small nuclear ribonucleoprotein-associated protein N pseudogene	0.195919	1.24392	0.314897	0.049545	0.957289	1.2009	0.264111	0.225712	1.28849	0.365683	0.100217
ENSBTAG00000021058	100140430	DDX42	DEAD-box helicase 42	0.196285	0.885401	-0.175596	0.0496465	0.2313	0.788454	-0.342902	0.00976276	0.99427	-0.00829096	0.944356
NA	537555	MAGI2	membrane-associated guanylate kinase, WW and PDZ domain-containing protein 2-like	0.196598	1.29524	0.373219	0.0497343	0.363529	1.59637	0.674798	0.0153318	1.05091	0.0716406	0.776957
ENSBTAG00000010664	505901	PRKCQ	protein kinase C theta	0.196641	1.52143	0.605426	0.0497482	0.622014	1.23773	0.307702	0.422139	1.87014	0.90315	0.0278949
ENSBTAG00000026275	617258	CCL24	C-C motif chemokine ligand 24	0.197652	0.593009	-0.753874	0.0500514	0.562852	0.425564	-1.23255	0.0261631	0.826339	-0.275194	0.591889
ENSBTAG00000033526	517006	GNG13	G protein subunit gamma 13	0.198026	2.06614	1.04694	0.0501578	0.940619	2.27924	1.18855	0.0629903	1.87297	0.905329	0.147525
ENSBTAG00000022890	618684	MBP	myelin basic protein	0.198518	1.22845	0.296834	0.0503033	0.695743	1.36544	0.449369	0.0376823	1.10519	0.144298	0.477363
NA	536906	PPFIA2	NA	0.198922	1.10654	0.146057	0.0504355	0.435338	1.02611	0.0371923	0.708293	1.19327	0.254922	0.0189247
ENSBTAG00000010234	528832	DHRS1	dehydrogenase/reductase 1	0.199225	0.812394	-0.299748	0.0505227	0.991304	0.806249	-0.310702	0.118071	0.818586	-0.288794	0.14425
ENSBTAG00000008197	281144	EPOR	erythropoietin receptor	0.199459	0.948248	-0.0766641	0.0505925	0.848723	0.933536	-0.0992224	0.0532143	0.963191	-0.0541058	0.271793
ENSBTAG00000010254	614598	MAP3K6	mitogen-activated protein kinase kinase kinase 6	0.199556	0.820341	-0.285704	0.0506274	0.720443	0.753327	-0.408652	0.0373278	0.893317	-0.162756	0.379209
ENSBTAG00000025663	280930	RNASE1	ribonuclease, RNase A family, 1 (pancreatic)	0.200554	0.668708	-0.580551	0.0509175	0.429013	0.905307	-0.143521	0.717027	0.493944	-1.01758	0.0187352
ENSBTAG00000023939	511498	LOC511498	cytochrome P450, family 2, subfamily c	0.201146	1.25427	0.326851	0.0510958	0.815273	1.14862	0.199899	0.37537	1.36965	0.453804	0.0549846
NA	100138887	-	NA	0.201667	0.567038	-0.818483	0.0512552	0.245321	0.381751	-1.38929	0.0110007	0.842254	-0.247672	0.615303
ENSBTAG00000011623	508631	VMP1	vacuole membrane protein 1	0.201699	1.16524	0.22063	0.0512665	0.530528	1.12062	0.164291	0.162316	1.21165	0.276969	0.0251639
NA	511478	TLE6	NA	0.201998	0.747308	-0.420225	0.0513545	0.634087	0.631906	-0.662218	0.0321478	0.883785	-0.178233	0.536574
ENSBTAG00000016187	529656	GRM6	glutamate metabotropic receptor 6	0.20201	0.468573	-1.09366	0.0513636	0.934438	0.405259	-1.30308	0.0783223	0.541778	-0.884227	0.220076
ENSBTAG00000003081	509865	RWDD4	RWD domain containing 4	0.203754	1.12167	0.165648	0.0518527	0.980139	1.13311	0.180289	0.1218	1.11034	0.151007	0.190057
ENSBTAG00000040088	616320	SLC9B2	solute carrier family 9 member B2	0.204479	1.69689	0.762894	0.0520494	0.601044	2.33972	1.22633	0.0297515	1.23068	0.299455	0.568306
ENSBTAG00000019407	788191	NAP1L3	nucleosome assembly protein 1 like 3	0.20565	1.40133	0.486792	0.0524154	0.285724	1.04106	0.0580554	0.860523	1.88626	0.915528	0.0124265
ENSBTAG00000015098	533613	RABEPK	Rab9 effector protein with kelch motifs	0.205823	1.31349	0.393405	0.0524746	0.49105	1.21143	0.276711	0.193391	1.42415	0.510098	0.0235374
ENSBTAG00000026236	508800	AZGP1	alpha-2-glycoprotein 1, zinc-binding	0.205855	0.682853	-0.550354	0.0524892	0.994735	0.676406	-0.564038	0.131091	0.68936	-0.53667	0.149493
ENSBTAG00000001291	617362	OR8H3	olfactory receptor, family 8, subfamily H, member 3	0.207184	1.30976	0.389298	0.052856	0.899039	1.41362	0.499398	0.0760867	1.21352	0.279198	0.304744
NA	504978	PLA2G2C	NA	0.207303	0.685978	-0.543765	0.0528988	0.622098	0.801214	-0.31974	0.328403	0.587317	-0.76779	0.0277465
ENSBTAG00000031769	787581	H2B	histone H2B	0.207378	1.13284	0.179939	0.0529278	0.182674	1.26	0.333428	0.00864396	1.0185	0.0264488	0.815481
ENSBTAG00000016823	527889	CSNK1G1	casein kinase 1 gamma 1	0.208581	1.19472	0.25667	0.0532839	0.805891	1.2607	0.334227	0.0450793	1.13219	0.179113	0.261127
ENSBTAG00000021199	617441	COA8	apoptogenic 1, mitochondrial	0.208983	0.858999	-0.219272	0.0533993	0.513515	0.907247	-0.140432	0.253798	0.813316	-0.298112	0.023067
ENSBTAG00000020313	538717	FNBP1	formin binding protein 1	0.208999	1.24554	0.316776	0.0534066	0.958249	1.28994	0.367299	0.106623	1.20268	0.266254	0.233062
ENSBTAG00000005996	767998	LRRC18	leucine rich repeat containing 18	0.20919	1.61578	0.692233	0.0534647	0.0922742	0.995394	-0.00666082	0.987836	2.62283	1.39113	0.00518974
ENSBTAG00000020363	539625	GBA3	glucosylceramidase beta 3	0.209694	1.15707	0.210472	0.0536156	0.988342	1.1487	0.200002	0.161376	1.16549	0.220942	0.124306
ENSBTAG00000018493	504339	ERICH5	glutamate rich 5	0.209737	0.718146	-0.477651	0.0536297	0.988342	0.705314	-0.503663	0.139911	0.731212	-0.451639	0.182721
ENSBTAG00000010157	510780	TOMM22	translocase of outer mitochondrial membrane 22	0.210216	1.08477	0.117384	0.053762	0.975086	1.09178	0.126686	0.0883318	1.07779	0.108081	0.141087
ENSBTAG00000044038	510634	TEN1	TEN1, CST complex subunit	0.210216	0.890357	-0.167544	0.0537647	0.932208	0.912358	-0.132328	0.247983	0.868886	-0.202761	0.0848272
ENSBTAG00000006714	780850	VTI1A	vesicle transport through interaction with t-SNAREs 1A	0.211219	1.23795	0.307959	0.0540624	0.273186	1.50699	0.591667	0.0122109	1.01695	0.0242507	0.90928
ENSBTAG00000039075	538845	ZNF527	zinc finger protein 527	0.211704	0.831219	-0.266699	0.054212	0.789625	0.770434	-0.376256	0.0517764	0.8968	-0.157142	0.393069
NA	510523	TMEM154	NA	0.212201	0.468095	-1.09513	0.0543678	0.634043	0.30043	-1.7349	0.0335142	0.729332	-0.455353	0.550178
NA	100848555	LOC100848555	NA	0.21331	1.29183	0.369416	0.0546775	0.200236	1.00257	0.00370512	0.988289	1.66454	0.735127	0.00925244
ENSBTAG00000006134	513342	DYNLRB1	dynein light chain roadblock-type 1	0.213331	1.26814	0.342717	0.0546861	0.920114	1.20016	0.26323	0.26263	1.33997	0.422203	0.0810237
ENSBTAG00000014807	536604	DPP8	dipeptidyl peptidase 8	0.215225	1.05468	0.0768011	0.0552396	0.0838281	1.12792	0.173669	0.00446113	0.986187	-0.0200672	0.707473
ENSBTAG00000026604	615821	LYRM2	LYR motif containing 2	0.216133	0.772951	-0.371551	0.0555305	0.998461	0.772169	-0.373012	0.0962582	0.773734	-0.370091	0.0986726
ENSBTAG00000006199	540345	DRAP1	DR1 associated protein 1	0.216793	1.10545	0.14464	0.0557227	0.787983	1.15366	0.206212	0.0536069	1.05927	0.0830672	0.413687
ENSBTAG00000020051	781546	C25H16orf82	chromosome 25 C16orf82 homolog	0.217167	0.751663	-0.411842	0.055832	0.909652	0.81102	-0.302191	0.300546	0.696651	-0.521492	0.0834309
ENSBTAG00000014725	512514	CD27	CD27 molecule	0.217243	1.56686	0.647872	0.0558613	0.722146	1.96147	0.971937	0.0439278	1.25163	0.323808	0.47674
NA	615661	COL25A1	NA	0.217288	2.33173	1.2214	0.055876	0.672811	1.46403	0.549945	0.520142	3.7137	1.89286	0.037868
NA	534650	RSPO3	NA	0.217708	1.30067	0.379259	0.0560004	0.358146	1.11275	0.154129	0.504168	1.52034	0.60439	0.0164447
ENSBTAG00000004171	535194	GPHN	gephyrin	0.217991	1.42798	0.513975	0.0560991	0.198624	2.05927	1.04213	0.00935547	0.990216	-0.0141842	0.968439
ENSBTAG00000030824	510525	L3HYPDH	trans-L-3-hydroxyproline dehydratase	0.218164	1.35882	0.442356	0.0561503	0.179127	1.08932	0.123423	0.641381	1.695	0.761289	0.00984485
ENSBTAG00000003404	508874	PFN4	profilin family member 4	0.21823	0.50943	-0.973043	0.0561737	0.385183	0.377855	-1.40409	0.0190191	0.686821	-0.541993	0.32901
ENSBTAG00000020669	281800	PROKR1	prokineticin receptor 1	0.218696	1.33549	0.417365	0.0563069	0.543042	1.56986	0.650632	0.0253858	1.13611	0.184097	0.495476
ENSBTAG00000017225	511125	RNF135	ring finger protein 135	0.218888	0.859374	-0.218642	0.0563695	0.948953	0.878597	-0.186726	0.185275	0.840572	-0.250557	0.0817433
ENSBTAG00000046172	100299281	LOC100299281	quinone oxidoreductase-like protein 2	0.219056	0.806763	-0.309784	0.0564224	0.975086	0.818461	-0.289014	0.120912	0.795231	-0.330553	0.0793771
ENSBTAG00000019274	506343	ATIC	5-aminoimidazole-4-carboxamide ribonucleotide formyltransferase/IMP cyclohydrolase	0.220345	1.10213	0.140298	0.0568205	0.879659	1.07117	0.099183	0.302729	1.13399	0.181413	0.0692071
ENSBTAG00000003966	615432	DUSP3	dual specificity phosphatase 3	0.221035	1.08556	0.11844	0.0570117	0.975763	1.09527	0.131291	0.127463	1.07593	0.105589	0.214391
NA	618065	-	NA	0.221041	2.28735	1.19368	0.0570165	0.219039	5.2438	2.39061	0.0103442	0.997745	-0.00325754	0.996891
NA	509744	ADH1C	NA	0.22129	1.18398	0.243642	0.057084	0.986437	1.17047	0.227089	0.195391	1.19764	0.260195	0.141095
ENSBTAG00000000342	514996	PLOD3	procollagen-lysine,2-oxoglutarate 5-dioxygenase 3	0.222109	0.855116	-0.225808	0.0573218	0.735545	0.805214	-0.312556	0.0403338	0.908111	-0.13906	0.33566
NA	786215	LOC786215	basic proline-rich protein	0.222548	1.2729	0.348124	0.057442	0.0799328	0.989208	-0.0156543	0.943928	1.63796	0.711901	0.0050302
ENSBTAG00000012886	504688	OR10J3	olfactory receptor, family 10, subfamily J, member 3	0.22315	0.932138	-0.101385	0.0576306	0.934049	0.946958	-0.0786281	0.278568	0.91755	-0.124142	0.0956244
ENSBTAG00000020613	521237	STK16	serine/threonine kinase 16	0.223233	0.886022	-0.174585	0.0576553	0.856373	0.923702	-0.114501	0.353904	0.84988	-0.234669	0.068059
ENSBTAG00000000937	538826	ITPRID2	ITPR interacting domain containing 2	0.224099	1.14774	0.198797	0.0579094	0.714947	1.06943	0.0968354	0.491791	1.23179	0.300758	0.0440828
ENSBTAG00000013168	512754	RPA3	replication protein A3	0.224111	0.870107	-0.200736	0.0579158	0.982312	0.860506	-0.216743	0.124794	0.879814	-0.184729	0.186376
ENSBTAG00000006159	526088	KCNJ3	potassium voltage-gated channel subfamily J member 3	0.224385	1.18671	0.246966	0.0580049	0.538834	1.33322	0.414913	0.0274744	1.0563	0.0790197	0.650319
NA	790017	ZFP41	NA	0.224488	1.19838	0.26109	0.0580367	0.87135	1.12904	0.175097	0.347372	1.27199	0.347083	0.0729865
NA	528607	LOC528607	NA	0.225099	0.563173	-0.828349	0.0582082	0.980282	0.590544	-0.759884	0.182783	0.537071	-0.896814	0.119765
ENSBTAG00000010877	540812	ARMC12	armadillo repeat containing 12	0.225241	0.519316	-0.945314	0.0582516	0.796281	0.40432	-1.30643	0.0526922	0.66702	-0.584199	0.363339
ENSBTAG00000014533	529060	KEL	Kell metallo-endopeptidase	0.225452	0.532305	-0.909674	0.0583196	0.940946	0.607432	-0.719206	0.271092	0.466471	-1.10014	0.100388
ENSBTAG00000047916	509323	LOC509323	putative olfactory receptor 8G3-like 1	0.225816	1.13594	0.183882	0.0584307	0.34551	1.03888	0.0550351	0.642663	1.24205	0.312729	0.016189
ENSBTAG00000046092	540666	HDAC8	histone deacetylase 8	0.226039	1.2353	0.304863	0.058502	0.263073	1.51065	0.59517	0.0125137	1.01014	0.0145558	0.946013
ENSBTAG00000033835	539462	MPZ	myelin protein zero	0.226122	0.674684	-0.567716	0.0585301	0.963746	0.637257	-0.650053	0.11856	0.714309	-0.48538	0.235908
NA	534348	FCGBP	NA	0.22656	1.28546	0.36228	0.058657	0.938835	1.3567	0.4401	0.0994608	1.21795	0.28446	0.274963
NA	783349	LOC783349	NA	0.22684	0.575969	-0.795937	0.0587433	0.323925	0.938089	-0.0922033	0.869687	0.353634	-1.49967	0.0154042
ENSBTAG00000038189	506159	GPR52	G protein-coupled receptor 52	0.227261	1.53934	0.622308	0.058866	0.401008	2.15607	1.1084	0.0192451	1.09902	0.136213	0.753245
ENSBTAG00000040567	518487	MMP27	matrix metallopeptidase 27	0.228419	1.24623	0.317569	0.0592069	0.983592	1.22679	0.294887	0.175106	1.26598	0.340251	0.121101
ENSBTAG00000013105	538513	SYT3	synaptotagmin 3	0.22918	0.609413	-0.714507	0.0594383	0.609732	0.776632	-0.364697	0.428207	0.478199	-1.06432	0.0305537
ENSBTAG00000000590	785457	POLE	DNA polymerase epsilon, catalytic subunit	0.229321	0.696879	-0.52102	0.0594853	0.984515	0.677662	-0.561362	0.141779	0.71664	-0.480679	0.204319
ENSBTAG00000012090	281780	GGTA1	alpha-galactosyltransferase 1 (glycoprotein)	0.229552	0.883865	-0.178102	0.059552	0.63565	0.951414	-0.0718551	0.570952	0.821112	-0.284349	0.0359842
ENSBTAG00000014325	508021	C3H1orf109	chromosome 3 C1orf109 homolog	0.230247	1.11545	0.157629	0.0597531	0.769866	1.17259	0.229695	0.0531682	1.0611	0.0855628	0.448092
ENSBTAG00000006769	281824	HSD3B1	hydroxy-delta-5-steroid dehydrogenase, 3 beta- and steroid delta-isomerase 1	0.230937	1.35073	0.433742	0.0599564	0.472174	1.6903	0.757276	0.0237125	1.07938	0.110209	0.720831
ENSBTAG00000019904	337889	LRRC41	leucine rich repeat containing 41	0.23102	0.847148	-0.239315	0.0599813	0.981923	0.834838	-0.260431	0.138886	0.859639	-0.218198	0.210348
ENSBTAG00000034522	613859	SLC10A7	solute carrier family 10 member 7	0.231205	1.36273	0.446503	0.0600465	0.299637	1.77145	0.824934	0.0144166	1.04831	0.0680719	0.823748
ENSBTAG00000007184	504826	NUDT7	nudix hydrolase 7	0.232429	1.16125	0.215684	0.0604203	0.991084	1.15509	0.208007	0.147208	1.16745	0.223361	0.121414
ENSBTAG00000003923	317756	GPBAR1	G protein-coupled bile acid receptor 1	0.233222	0.817946	-0.289922	0.0606473	0.89769	0.77087	-0.375441	0.0831533	0.867897	-0.204404	0.329301
ENSBTAG00000011367	528379	LIN7A	lin-7 homolog A, crumbs cell polarity complex component	0.233363	1.29222	0.369849	0.060698	0.995641	1.28611	0.363014	0.152494	1.29836	0.376685	0.13858
ENSBTAG00000020894	404135	LAPTM4A	lysosomal protein transmembrane 4 alpha	0.234259	0.895898	-0.158594	0.060969	0.849771	0.860847	-0.216171	0.0698798	0.932376	-0.101017	0.377472
ENSBTAG00000034402	509235	ACE2	angiotensin I converting enzyme 2	0.235207	1.61049	0.687503	0.0612516	0.0647853	0.980933	-0.0277732	0.94925	2.6441	1.40278	0.00485876
ENSBTAG00000010665	529166	CBLN3	cerebellin 3 precursor	0.235406	1.53739	0.620481	0.0613211	0.356638	2.20321	1.13961	0.0175145	1.07278	0.101357	0.816748
ENSBTAG00000019125	282353	SLC1A1	solute carrier family 1 member 1	0.235479	1.40711	0.492738	0.0613505	0.941924	1.47867	0.5643	0.076324	1.33902	0.421177	0.176441
ENSBTAG00000017656	444859	ST3GAL3	ST3 beta-galactoside alpha-2,3-sialyltransferase 3	0.235566	1.17445	0.231984	0.0613767	0.969004	1.15288	0.205245	0.200931	1.19642	0.258724	0.112099
ENSBTAG00000007386	528425	NUDCD1	NudC domain containing 1	0.235853	1.24946	0.32131	0.0614664	0.982934	1.26662	0.340983	0.102605	1.23254	0.301636	0.145141
ENSBTAG00000002712	613626	MDP1	magnesium dependent phosphatase 1	0.235853	0.838351	-0.254374	0.0614723	0.888128	0.88555	-0.175355	0.341516	0.793668	-0.333392	0.0808005
ENSBTAG00000025814	785001	TMEM202	transmembrane protein 202	0.235853	0.754642	-0.406136	0.0614726	0.977423	0.777043	-0.363933	0.220752	0.732886	-0.448339	0.136012
ENSBTAG00000031861	528204	RHEB	Ras homolog, mTORC1 binding	0.236549	1.1174	0.16015	0.0616929	0.931455	1.08862	0.122498	0.293264	1.14695	0.197802	0.098427
NA	100139318	FAM237A	NA	0.236677	0.507074	-0.979732	0.0617375	0.798795	0.403218	-1.31037	0.0511922	0.63768	-0.649095	0.312001
ENSBTAG00000004348	618609	MRPL21	mitochondrial ribosomal protein L21	0.236829	0.812201	-0.300092	0.0617872	0.51851	0.941435	-0.0870663	0.685781	0.700707	-0.513118	0.0273335
NA	100138498	-	NA	0.236917	0.695843	-0.523166	0.0618189	0.939384	0.64997	-0.621555	0.0906198	0.744954	-0.424777	0.236239
ENSBTAG00000005760	534649	TBC1D4	TBC1 domain family member 4	0.236917	0.596589	-0.745191	0.061821	0.449486	0.505186	-0.985115	0.0261596	0.704529	-0.505268	0.226886
ENSBTAG00000010726	100271720	F8	coagulation factor VIII	0.237163	0.878532	-0.186834	0.0618957	0.945445	0.861378	-0.215282	0.0835461	0.896027	-0.158386	0.19337
NA	100139360	LOC100139360	NA	0.237305	0.862363	-0.213633	0.0619542	0.803704	0.810185	-0.303677	0.0607623	0.917901	-0.123589	0.423713
ENSBTAG00000017873	407239	USF1	upstream transcription factor 1	0.237308	0.846427	-0.240543	0.0619586	0.225462	0.950329	-0.0735009	0.619566	0.753884	-0.407585	0.012645
ENSBTAG00000009071	530004	ZNF699	zinc finger protein 699	0.239107	1.18411	0.243804	0.0625055	0.826318	1.26581	0.340058	0.0658096	1.10769	0.147551	0.404178
ENSBTAG00000010948	532777	CLIC2	chloride intracellular channel 2	0.239124	0.869347	-0.201997	0.062515	0.984354	0.859798	-0.217931	0.146178	0.879002	-0.186062	0.210657
ENSBTAG00000047317	431784	CL43	collectin-43	0.239318	0.59936	-0.738506	0.0625765	0.887871	0.703374	-0.507635	0.345077	0.510727	-0.969376	0.0816885
ENSBTAG00000039819	617294	RPH3AL	rabphilin 3A like (without C2 domains)	0.239399	0.90325	-0.146803	0.0626179	0.948882	0.88575	-0.175029	0.110955	0.921095	-0.118578	0.269833
ENSBTAG00000031249	789063	PSMG4	proteasome assembly chaperone 4	0.239813	0.85718	-0.22233	0.0627526	0.835585	0.909282	-0.137201	0.395686	0.808064	-0.307458	0.0681733
ENSBTAG00000046115	787611	LOC787611	olfactory receptor 2L3	0.240583	1.88849	0.917232	0.0629791	0.919562	1.60319	0.680945	0.309775	2.22456	1.15352	0.0945871
ENSBTAG00000020769	281957	OPCML	opioid binding protein/cell adhesion molecule like	0.240615	0.870744	-0.199679	0.0629912	0.501069	0.787124	-0.345337	0.0265123	0.963248	-0.054021	0.707309
ENSBTAG00000018155	613561	MRPS18C	mitochondrial ribosomal protein S18C	0.241068	0.912543	-0.132035	0.0631242	0.967635	0.901279	-0.149955	0.128322	0.923949	-0.114115	0.239976
ENSBTAG00000017573	504409	RBM26	RNA binding motif protein 26	0.241928	1.13846	0.18708	0.0634145	0.385545	1.20682	0.271211	0.0214939	1.07397	0.102948	0.34786
ENSBTAG00000017162	522103	STK39	serine/threonine kinase 39	0.241932	0.812485	-0.299587	0.0634193	0.969494	0.834785	-0.260523	0.237774	0.79078	-0.338652	0.130441
ENSBTAG00000004560	511001	CLEC4F	C-type lectin domain family 4 member F	0.243391	2.03315	1.02372	0.0638636	0.0431264	5.60169	2.48586	0.00305677	0.737939	-0.438427	0.547394
ENSBTAG00000005290	404089	CLDN2	claudin 2	0.244059	0.883899	-0.178046	0.06407	0.803962	0.846746	-0.239999	0.0545252	0.922683	-0.116093	0.330559
ENSBTAG00000006905	509550	KLHDC4	kelch domain containing 4	0.244142	0.844624	-0.243618	0.0641009	0.947459	0.8167	-0.292121	0.111134	0.873503	-0.195115	0.276638
ENSBTAG00000002363	509863	SESN2	sestrin 2	0.244215	1.36202	0.445752	0.0641312	0.864767	1.22333	0.290815	0.372564	1.51644	0.60069	0.0763237
ENSBTAG00000047558	528343	LOC528343	olfactory receptor 2B6	0.244492	0.683736	-0.548489	0.064222	0.907571	0.614772	-0.701876	0.0909587	0.760435	-0.395103	0.326356
ENSBTAG00000018473	505632	MARCO	macrophage receptor with collagenous structure	0.0371829	0.515336	-0.956414	0.0078879	0.0294844	0.272457	-1.8759	0.000476681	0.974728	-0.036928	0.932524
ENSBTAG00000001005	517697	ZNF280B	zinc finger protein 280B	0.245466	1.2312	0.300068	0.0645219	0.463582	1.44455	0.530621	0.0245233	1.04936	0.0695151	0.749228
ENSBTAG00000018669	506508	PLB1	phospholipase B1	0.246107	1.35968	0.443267	0.0647213	0.139777	1.0861	0.119159	0.657061	1.70217	0.767374	0.0101556
ENSBTAG00000027629	353108	ANK1	ankyrin 1	0.24688	0.635642	-0.653713	0.0649565	0.646853	0.484458	-1.04556	0.0395414	0.834006	-0.26187	0.582337
ENSBTAG00000014694	513970	JTB	jumping translocation breakpoint	0.246881	0.941492	-0.0869799	0.0649604	0.971429	0.934327	-0.0980007	0.133937	0.948711	-0.0759591	0.238767
ENSBTAG00000033508	522385	LOC522385	olfactory receptor 10G6	0.247005	0.679957	-0.556484	0.0649968	0.236677	0.459883	-1.12066	0.0122833	1.00535	0.00769382	0.984785
ENSBTAG00000016795	514798	RUFY3	RUN and FYVE domain containing 3	0.247015	1.26703	0.341455	0.0650032	0.421554	1.42488	0.510839	0.0224366	1.12667	0.172071	0.407282
ENSBTAG00000013283	513695	PRR19	proline rich 19	0.24897	1.47517	0.560883	0.0655825	0.942819	1.40692	0.492539	0.152035	1.54674	0.629226	0.072662
NA	615651	ZBED3	NA	0.248998	0.773191	-0.371103	0.0656033	0.844545	0.701762	-0.510946	0.0723016	0.851891	-0.23126	0.396678
ENSBTAG00000015166	615807	PNLDC1	PARN like, ribonuclease domain containing 1	0.24903	1.14412	0.194242	0.0656191	0.959462	1.11929	0.16259	0.259229	1.1695	0.225893	0.123654
ENSBTAG00000019081	507133	COL7A1	collagen type VII alpha 1 chain	0.249104	1.18836	0.248977	0.0656461	0.830764	1.11031	0.150968	0.409341	1.2719	0.346986	0.06926
ENSBTAG00000002937	526347	ADGRE3	adhesion G protein-coupled receptor E3	0.249272	1.45796	0.543952	0.0657054	0.972409	1.51751	0.601708	0.118768	1.40075	0.486196	0.201544
ENSBTAG00000019283	505861	FAM186B	family with sequence similarity 186 member B	0.25066	0.890421	-0.16744	0.0661157	0.729261	0.839384	-0.252597	0.0501886	0.944562	-0.0822824	0.500137
NA	532001	SNX13	NA	0.250886	1.12983	0.176109	0.0661908	0.396584	1.23625	0.305974	0.0205564	1.03257	0.0462431	0.702834
ENSBTAG00000004722	509460	THUMPD2	THUMP domain containing 2	0.251147	1.29984	0.378335	0.0662709	0.0654915	1.55631	0.638128	0.00882965	1.08564	0.118543	0.587442
NA	520788	CATSPER4	NA	0.251375	0.704465	-0.5054	0.0663424	0.984543	0.685749	-0.544247	0.146574	0.723692	-0.466553	0.209349
ENSBTAG00000010662	513539	LIMK2	LIM domain kinase 2	0.252042	0.905804	-0.142729	0.0665751	0.995334	0.90795	-0.139316	0.193086	0.903663	-0.146143	0.173289
NA	782654	-	NA	0.252583	1.21335	0.278991	0.0667483	0.560985	1.38551	0.470417	0.0322248	1.06258	0.0875652	0.668243
NA	787480	-	NA	0.252593	1.48453	0.570003	0.0667546	0.995641	1.49691	0.581985	0.166061	1.47225	0.558022	0.183149
ENSBTAG00000032017	530430	INHBB	inhibin subunit beta B	0.253009	0.865498	-0.208397	0.0668912	0.383745	0.958284	-0.061475	0.660989	0.781697	-0.355319	0.0200354
NA	100336976	LOC100336976	NA	0.253148	1.09043	0.124901	0.0669431	0.281759	1.0277	0.0394239	0.619865	1.15699	0.210378	0.0157936
ENSBTAG00000032777	615897	TOMM5	translocase of outer mitochondrial membrane 5	0.253161	1.2652	0.339369	0.066954	0.770959	1.16254	0.217281	0.332777	1.37693	0.461457	0.049881
NA	768230	CYYR1	NA	0.253484	0.829199	-0.270209	0.0670621	0.853786	0.80054	-0.320955	0.0542422	0.858885	-0.219463	0.174687
NA	781742	MARCHF11	NA	0.253671	1.37701	0.461544	0.0671155	0.974505	1.32636	0.407473	0.237857	1.4296	0.515616	0.140298
ENSBTAG00000034106	538964	CYP8B1	cytochrome P450, family 8, subfamily B, polypeptide 1	0.254642	1.22167	0.288855	0.0674259	0.808126	1.12184	0.165865	0.437376	1.33039	0.411844	0.0654345
NA	100335909	-	NA	0.255291	0.645138	-0.63232	0.0676272	0.620254	0.851015	-0.232744	0.616891	0.489067	-1.0319	0.037977
ENSBTAG00000007273	280705	TF	transferrin	0.255337	1.23008	0.298751	0.0676519	0.184834	1.05437	0.0763854	0.683445	1.43507	0.521117	0.0119905
ENSBTAG00000005069	282384	TM7SF2	transmembrane 7 superfamily member 2	0.255769	1.38516	0.470058	0.0677855	0.78214	1.21986	0.286711	0.376901	1.57287	0.653404	0.0548598
ENSBTAG00000037757	506470	EBF4	EBF family member 4	0.256095	0.868367	-0.203623	0.0678989	0.934471	0.8959	-0.15859	0.284954	0.84168	-0.248656	0.102035
ENSBTAG00000016606	539040	PCGF1	polycomb group ring finger 1	0.25613	0.891088	-0.16636	0.0679246	0.862162	0.855116	-0.225809	0.0785714	0.928574	-0.106912	0.386818
ENSBTAG00000001794	768327	RPL36	ribosomal protein L36	0.256991	1.06403	0.0895362	0.0682015	0.933938	1.07903	0.109734	0.103035	1.04924	0.069338	0.290763
ENSBTAG00000015133	510668	CCR7	C-C motif chemokine receptor 7	0.257244	1.56279	0.64412	0.0682879	0.597735	2.08331	1.05888	0.0357666	1.17232	0.229364	0.626233
ENSBTAG00000032660	615190	CHIC2	cysteine rich hydrophobic domain 2	0.25735	1.15699	0.210381	0.06832	0.806843	1.23169	0.300644	0.0657564	1.08682	0.120119	0.44155
ENSBTAG00000017321	617236	SUMO3	small ubiquitin-like modifier 3	0.257625	0.914778	-0.128507	0.0684142	0.994735	0.913421	-0.130648	0.0982131	0.916136	-0.126366	0.108786
ENSBTAG00000012675	508229	MYO19	myosin XIX	0.258606	1.24735	0.318861	0.0687406	0.960763	1.29241	0.370065	0.128835	1.20385	0.267657	0.263749
NA	538880	CPEB2	NA	0.258606	1.11481	0.156799	0.0687426	0.923987	1.08542	0.118256	0.304431	1.14499	0.195341	0.0987985
ENSBTAG00000015946	510455	RBBP5	RB binding protein 5, histone lysine methyltransferase complex subunit	0.258677	1.1476	0.198624	0.0687691	0.990635	1.14093	0.190207	0.183827	1.15432	0.207041	0.150016
ENSBTAG00000016728	615910	PLEKHG5	pleckstrin homology and RhoGEF domain containing G5	0.258776	0.813835	-0.297192	0.068807	0.958048	0.82789	-0.272488	0.126516	0.800018	-0.321895	0.0750183
ENSBTAG00000019779	537560	RAB39B	RAB39B, member RAS oncogene family	0.25901	0.71525	-0.483481	0.068881	0.553898	0.565957	-0.821235	0.032413	0.903924	-0.145727	0.683171
ENSBTAG00000012023	519280	GPX6	glutathione peroxidase 6	0.261224	1.04213	0.0595402	0.069564	0.997868	1.04185	0.059141	0.147555	1.04242	0.0599394	0.142514
NA	786497	TRIM40	NA	0.261314	0.728375	-0.457246	0.0696071	0.973638	0.756715	-0.402178	0.244043	0.701097	-0.512314	0.142931
ENSBTAG00000021045	541184	E2F3	E2F transcription factor 3	0.262251	1.30966	0.389189	0.0699155	0.985985	1.33011	0.411544	0.123795	1.28952	0.366833	0.166917
ENSBTAG00000023032	497014	MBL1	mannose binding lectin, liver (A)	0.262565	0.755815	-0.403895	0.0700307	0.98878	0.767552	-0.381663	0.212947	0.744257	-0.426126	0.166832
ENSBTAG00000001463	535030	TNKS	tankyrase	0.262599	1.35218	0.435292	0.0700477	0.883129	1.2616	0.335254	0.238061	1.44927	0.535331	0.0680128
ENSBTAG00000030175	513998	FBF1	Fas binding factor 1	0.262653	0.863059	-0.212468	0.07007	0.999875	0.863032	-0.212515	0.177484	0.863087	-0.212422	0.177663
ENSBTAG00000002214	533481	TAT	tyrosine aminotransferase	0.263534	2.35642	1.2366	0.0703521	0.568479	1.3365	0.41846	0.642481	4.15467	2.05473	0.0336592
ENSBTAG00000038173	616627	HIST1H2BN	histone cluster 1, H2bk	0.264273	0.678491	-0.559598	0.0706009	0.979177	0.652374	-0.616228	0.150966	0.705654	-0.502968	0.236079
ENSBTAG00000023419	533560	SULT2A1	sulfotransferase family, cytosolic, 2A, dehydroepiandrosterone (DHEA)-preferring, member 1	0.265857	1.2879	0.365025	0.0710997	0.0437284	1.02949	0.0419352	0.850051	1.61118	0.688116	0.0061589
ENSBTAG00000014710	282031	RAP1A	RAP1A, member of RAS oncogene family	0.265948	1.09515	0.13113	0.0711281	0.745881	1.11945	0.162786	0.0457178	1.07138	0.0994747	0.204146
ENSBTAG00000017166	531898	C9H6orf58	chromosome 9 C6orf58 homolog	0.266199	1.29605	0.37412	0.0712257	0.508147	1.06761	0.0943819	0.734809	1.57337	0.653858	0.0296172
ENSBTAG00000011435	534122	NPEPPS	aminopeptidase puromycin sensitive	0.266199	1.11248	0.153778	0.0712351	0.0562023	1.28422	0.36089	0.00421832	0.963706	-0.0533346	0.629036
ENSBTAG00000001892	508613	YAE1	YAE1, ABCE1 maturation factor	0.266389	1.09386	0.129424	0.07129	0.963278	1.10692	0.146556	0.116078	1.08094	0.112293	0.221182
NA	515828	LOC515828	NA	0.26668	1.98539	0.989425	0.0713798	0.491988	1.17659	0.234616	0.750285	3.35017	1.74423	0.0285052
NA	617654	LOC617654	NA	0.26675	1.84528	0.883836	0.0714025	0.88703	1.76451	0.819266	0.0999006	1.92974	0.948407	0.060257
ENSBTAG00000016326	509947	C3H1orf52	chromosome 3 C1orf52 homolog	0.266795	1.11158	0.152617	0.0714261	0.98419	1.11924	0.162522	0.123878	1.10398	0.142713	0.173034
ENSBTAG00000012922	537728	PHF2	PHD finger protein 2	0.267051	0.887222	-0.172633	0.0715029	0.931089	0.903653	-0.146159	0.184894	0.871089	-0.199107	0.0773699
ENSBTAG00000015074	286858	PTGDS	prostaglandin D2 synthase	0.267229	1.7196	0.782076	0.0715588	0.674637	1.25054	0.322551	0.581382	2.36461	1.2416	0.0457288
ENSBTAG00000021752	541274	DNAJB4	DnaJ heat shock protein family (Hsp40) member B4	0.267584	0.641991	-0.639376	0.0716737	0.973992	0.608626	-0.716371	0.145989	0.677184	-0.56238	0.24772
ENSBTAG00000001772	531753	PDCL2	phosducin like 2	0.267775	1.30002	0.378536	0.0717369	0.330405	1.01977	0.0282501	0.920206	1.65729	0.728822	0.0183647
ENSBTAG00000000892	782472	CGAS	cyclic GMP-AMP synthase	0.268498	2.0842	1.05949	0.0719708	0.972409	1.90094	0.926713	0.250781	2.28513	1.19228	0.144782
ENSBTAG00000004188	618546	SNAP47	synaptosome associated protein 47	0.268909	0.795529	-0.330014	0.0720931	0.797174	0.881205	-0.18245	0.462482	0.718182	-0.477579	0.0663232
ENSBTAG00000047225	508365	BCL2L14	BCL2 like 14	0.269311	1.73887	0.79815	0.0722211	0.647885	1.23676	0.306565	0.608297	2.44483	1.28973	0.0429024
ENSBTAG00000014020	539797	RTKN2	rhotekin 2	0.269669	0.659622	-0.600288	0.0723493	0.995088	0.652393	-0.616187	0.181666	0.666931	-0.58439	0.203997
ENSBTAG00000015403	515575	TPP1	tripeptidyl peptidase 1	0.269958	0.867581	-0.20493	0.0724322	0.926424	0.849061	-0.236059	0.0751637	0.886504	-0.173801	0.180237
ENSBTAG00000016600	538907	CCDC142	coiled-coil domain containing 142	0.269958	1.62036	0.696315	0.072435	0.925576	1.50471	0.589484	0.181498	1.7449	0.803146	0.0751495
ENSBTAG00000038237	100140143	KPRP	keratinocyte proline rich protein	0.269997	0.96311	-0.0542282	0.0724493	0.657343	0.985347	-0.0212956	0.600672	0.941374	-0.0871607	0.0440523
ENSBTAG00000019716	280828	CXCL8	C-X-C motif chemokine ligand 8	0.270059	1.55304	0.6351	0.0724741	0.982875	1.49328	0.57848	0.233396	1.61521	0.691719	0.158048
NA	100271755	-	NA	0.270105	1.03021	0.0429425	0.0724904	0.981286	1.02729	0.0388442	0.236525	1.03314	0.0470409	0.155832
ENSBTAG00000002941	507304	FES	FES proto-oncogene, tyrosine kinase	0.271885	0.835638	-0.25905	0.0730561	0.603054	0.741917	-0.430671	0.0384625	0.941198	-0.0874296	0.653201
NA	505800	IL32	NA	0.272377	0.721477	-0.470974	0.0732308	0.981881	0.709377	-0.495376	0.0970438	0.733784	-0.446572	0.13162
ENSBTAG00000010460	539563	MARK1	microtubule affinity regulating kinase 1	0.272878	1.1689	0.225146	0.0734022	0.738185	1.23812	0.308156	0.0481381	1.10354	0.142137	0.33837
ENSBTAG00000006209	538602	EXT1	exostosin glycosyltransferase 1	0.273167	0.876201	-0.190666	0.0734965	0.900837	0.841489	-0.248983	0.0960172	0.912345	-0.132348	0.361137
ENSBTAG00000048162	515243	C5H12orf4	chromosome 5 C12orf4 homolog	0.273229	0.835368	-0.259516	0.0735254	0.876527	0.806611	-0.310055	0.0638169	0.865151	-0.208976	0.198311
ENSBTAG00000046519	515243	C5H12orf4	chromosome 5 C12orf4 homolog	0.273229	0.835368	-0.259516	0.0735254	0.876527	0.806611	-0.310055	0.0638169	0.865151	-0.208976	0.198311
NA	100140489	-	NA	0.273232	0.427817	-1.22493	0.0735301	0.480749	0.645376	-0.631787	0.413631	0.283598	-1.81808	0.0280445
ENSBTAG00000010637	513067	ARSG	arylsulfatase G	0.273299	0.839211	-0.252895	0.0735562	0.849119	0.790992	-0.338265	0.0726695	0.890369	-0.167525	0.355451
ENSBTAG00000001895	509322	PGGT1B	protein geranylgeranyltransferase type I subunit beta	0.273771	0.859087	-0.219124	0.0737009	0.877683	0.879103	-0.185895	0.15708	0.839526	-0.252353	0.0609834
ENSBTAG00000012644	504914	UROD	uroporphyrinogen decarboxylase	0.273786	0.903965	-0.145661	0.0737192	0.487455	0.953469	-0.0687422	0.466352	0.857031	-0.222581	0.0279997
ENSBTAG00000033396	616736	C8H9orf135	chromosome 8 C9orf135 homolog	0.274277	0.630654	-0.66508	0.0738853	0.990453	0.616631	-0.697521	0.175285	0.644996	-0.632638	0.216615
ENSBTAG00000040177	530795	KLK9	kallikrein related peptidase 9	0.275067	2.88543	1.52879	0.0741393	0.678032	2.14766	1.10277	0.230653	3.87665	1.95481	0.0421084
ENSBTAG00000016904	540871	MARCHF9	membrane associated ring-CH-type finger 9	0.275335	1.16769	0.223657	0.0742239	0.00693441	1.31162	0.391354	0.00637873	1.03955	0.0559598	0.659857
ENSBTAG00000000998	524456	SLC39A6	solute carrier family 39 member 6	0.275438	1.12679	0.172221	0.0742702	0.851455	1.17234	0.229393	0.0732623	1.08301	0.11505	0.35061
ENSBTAG00000025246	514433	ZIC2	Zic family member 2	0.275702	1.03296	0.0467845	0.07436	0.967754	1.0287	0.040825	0.234255	1.03724	0.052744	0.129823
ENSBTAG00000006578	512410	SPEF1	sperm flagellar 1	0.275876	0.618515	-0.693119	0.0744194	0.945286	0.558465	-0.840462	0.121256	0.685023	-0.545776	0.3037
ENSBTAG00000048082	415114	CL46	collectin -46	0.276421	0.518783	-0.946798	0.0745953	0.921649	0.617729	-0.694953	0.336942	0.435685	-1.19864	0.107071
ENSBTAG00000002004	510518	LLPH	LLP homolog, long-term synaptic facilitation factor	0.276483	1.15424	0.206946	0.0746161	0.871332	1.11105	0.151924	0.280076	1.19911	0.261968	0.0718229
ENSBTAG00000007084	508367	MAP3K14	mitogen-activated protein kinase kinase kinase 14	0.276538	0.546721	-0.871123	0.0746435	0.960365	0.494784	-1.01513	0.135667	0.60411	-0.727117	0.276969
NA	781935	-	NA	0.276546	1.74631	0.804311	0.0746564	0.670429	2.43821	1.28582	0.0466879	1.25076	0.322801	0.595859
ENSBTAG00000010167	522810	TEX14	testis expressed 14, intercellular bridge forming factor	0.276707	1.23628	0.306011	0.0747139	0.0339924	0.98033	-0.0286613	0.884292	1.55907	0.640683	0.0044677
ENSBTAG00000013211	508280	CFAP97	cilia and flagella associated protein 97	0.277044	0.849627	-0.235098	0.0748299	0.163822	1.00969	0.0139176	0.934362	0.714936	-0.484113	0.0102225
ENSBTAG00000014857	513659	LOC513659	guanylate-binding protein 6	0.277182	0.700229	-0.514101	0.0748756	0.528584	0.884087	-0.17774	0.628659	0.554607	-0.850462	0.0313537
ENSBTAG00000004347	532674	ADGRF5	adhesion G protein-coupled receptor F5	0.277404	0.863242	-0.212163	0.0749519	0.960763	0.878134	-0.187486	0.188303	0.848602	-0.23684	0.101772
ENSBTAG00000023997	507309	VAMP8	vesicle associated membrane protein 8	0.277517	0.873275	-0.195492	0.0749929	0.608434	0.941059	-0.0876436	0.521168	0.810374	-0.303341	0.0373571
NA	100296192	-	NA	0.278032	0.80328	-0.316025	0.0751694	0.865893	0.859892	-0.217773	0.334669	0.750395	-0.414278	0.0766834
ENSBTAG00000010362	521834	NOSTRIN	nitric oxide synthase trafficking	0.27875	0.751774	-0.41163	0.0754073	0.823183	0.846942	-0.239665	0.444234	0.667299	-0.583595	0.0742024
ENSBTAG00000016952	515021	PSMD5	proteasome 26S subunit, non-ATPase 5	0.279056	1.12371	0.16827	0.075507	0.782995	1.177	0.235112	0.0595053	1.07284	0.101429	0.394487
ENSBTAG00000035286	767824	CMC1	C-X9-C motif containing 1	0.279123	1.26449	0.338559	0.0755542	0.12599	1.67109	0.740788	0.00815897	0.956827	-0.0636702	0.798608
ENSBTAG00000038272	618135	SOX1	SRY-box 1	0.280013	1.50172	0.586614	0.0758455	0.692261	1.18781	0.248302	0.577807	1.89859	0.924927	0.0503329
ENSBTAG00000038843	100036590	NKG2C	NKG2C protein	0.280325	1.75379	0.810472	0.0759384	0.99425	1.78898	0.83914	0.183775	1.71928	0.781804	0.213908
ENSBTAG00000030484	618448	KLK12	kallikrein related peptidase 12	0.280373	0.178778	-2.48376	0.0759597	0.201667	0.36879	-1.43913	0.319171	0.086666	-3.52839	0.0227039
ENSBTAG00000025652	529463	BEST2	bestrophin 2	0.280529	0.872553	-0.196685	0.0760188	0.353574	0.770189	-0.376715	0.0205846	0.988522	-0.0166544	0.910979
ENSBTAG00000015721	100125222	RAVER1	ribonucleoprotein, PTB binding 1	0.281069	1.19208	0.253476	0.0761861	0.433961	1.02974	0.0422859	0.825866	1.38	0.464666	0.0257812
ENSBTAG00000004780	523900	CDKL1	cyclin dependent kinase like 1	0.281379	0.687864	-0.539805	0.076304	0.808791	0.602089	-0.731952	0.0631012	0.785859	-0.347657	0.356922
ENSBTAG00000020499	503624	PLA2G2D3	calcium-dependent phospholipase A2 PLA2G2D3	0.28146	0.716325	-0.481313	0.0763305	0.558897	0.580037	-0.785783	0.0341327	0.884637	-0.176843	0.609304
NA	789663	-	NA	0.281669	0.831191	-0.266748	0.0764079	0.743441	0.75496	-0.405528	0.0586171	0.91512	-0.127967	0.529594
ENSBTAG00000004117	767932	AZI2	5-azacytidine induced 2	0.282053	1.09105	0.125712	0.0765204	0.970934	1.08064	0.111883	0.210673	1.10155	0.139541	0.123396
ENSBTAG00000009960	532573	FLOT1	flotillin 1	0.282131	0.767481	-0.381797	0.0765501	0.734461	0.671345	-0.574873	0.0555322	0.877382	-0.188722	0.507537
ENSBTAG00000012630	513841	PAMR1	peptidase domain containing associated with muscle regeneration 1	0.183187	0.676067	-0.564763	0.0458317	0.0296489	0.4329	-1.20789	0.00217241	1.05582	0.0783689	0.815954
ENSBTAG00000012265	280958	VWF	von Willebrand factor	0.282806	0.767174	-0.382374	0.076763	0.817127	0.720563	-0.472803	0.0571005	0.8168	-0.291945	0.223652
ENSBTAG00000002721	528986	TUT4	terminal uridylyl transferase 4	0.283182	1.10879	0.148982	0.0768861	0.881758	1.13599	0.183947	0.0725844	1.08224	0.114016	0.250877
ENSBTAG00000000435	514674	TARBP2	TARBP2, RISC loading complex RNA binding subunit	0.283245	0.904938	-0.14411	0.0769075	0.91647	0.930305	-0.104224	0.347972	0.880261	-0.183996	0.10715
NA	532427	-	NA	0.283966	1.12249	0.166698	0.0771457	0.933904	1.15449	0.207261	0.116217	1.09137	0.126135	0.327184
ENSBTAG00000006231	515577	ACSBG1	acyl-CoA synthetase bubblegum family member 1	0.284444	0.702856	-0.508699	0.0773077	0.938012	0.674926	-0.567199	0.0772573	0.731942	-0.450199	0.153402
ENSBTAG00000020989	508637	SUSD4	sushi domain containing 4	0.284444	0.810724	-0.302717	0.0773141	0.909592	0.861788	-0.214596	0.358052	0.762686	-0.390839	0.104056
ENSBTAG00000006645	782518	LPAR6	lysophosphatidic acid receptor 6	0.285333	0.820219	-0.285918	0.0775897	0.959029	0.793025	-0.334561	0.135033	0.848346	-0.237275	0.280755
NA	508529	-	NA	0.286161	0.876137	-0.190772	0.0778452	0.524327	0.793297	-0.334067	0.0330244	0.967627	-0.0474772	0.744518
ENSBTAG00000032875	767968	BEX2	brain expressed X-linked 2	0.286649	0.709098	-0.495942	0.0780076	0.994735	0.701533	-0.511418	0.188675	0.716746	-0.480467	0.215401
ENSBTAG00000010945	532862	SEC24B	SEC24 homolog B, COPII coat complex component	0.286924	1.12974	0.175986	0.0780983	0.79197	1.17315	0.23039	0.0570804	1.08793	0.121582	0.295273
ENSBTAG00000001160	540374	GMEB1	glucocorticoid modulatory element binding protein 1	0.287181	1.33521	0.417064	0.078174	0.905945	1.22428	0.291929	0.365476	1.45619	0.542199	0.102881
ENSBTAG00000010559	522283	DHRS7B	dehydrogenase/reductase 7B	0.287424	0.910643	-0.135042	0.0782487	0.858426	0.943345	-0.0841426	0.419357	0.879075	-0.185942	0.0856739
ENSBTAG00000015318	505580	NECTIN2	nectin cell adhesion molecule 2	0.288168	0.902439	-0.148099	0.0784988	0.911173	0.927706	-0.10826	0.329415	0.87786	-0.187937	0.0999264
ENSBTAG00000047345	505580	NECTIN2	nectin cell adhesion molecule 2	0.288168	0.902439	-0.148099	0.0784988	0.911173	0.927706	-0.10826	0.329415	0.87786	-0.187937	0.0999264
NA	521584	PPP2R3A	protein phosphatase 2, regulatory subunit B'', alpha	0.288334	1.19807	0.260711	0.0785699	0.0608497	1.56502	0.646186	0.00458314	0.917154	-0.124764	0.533852
ENSBTAG00000009570	101902412	ANGPTL8	angiopoietin like 8	0.288809	1.77112	0.824664	0.078721	0.960319	1.64228	0.715699	0.218074	1.91008	0.933629	0.113864
ENSBTAG00000020814	529849	C2CD4B	C2 calcium dependent domain containing 4B	0.289677	1.31625	0.39643	0.0790138	0.977423	1.28125	0.357552	0.22194	1.3522	0.435308	0.141352
ENSBTAG00000015463	535350	TTI2	TELO2 interacting protein 2	0.289788	0.898805	-0.15392	0.0790485	0.995513	0.8965	-0.157624	0.193211	0.901115	-0.150217	0.213871
NA	528513	IFN-tau-c1	NA	0.290155	0.777721	-0.362675	0.0791615	0.568	0.912407	-0.132251	0.616778	0.662917	-0.593099	0.0360354
ENSBTAG00000000470	281233	IBSP	integrin binding sialoprotein	0.290214	0.950363	-0.0734502	0.0791821	0.337205	0.98577	-0.020677	0.68007	0.916227	-0.126223	0.0208088
ENSBTAG00000044046	517059	SGCD	sarcoglycan delta	0.290576	1.56867	0.649545	0.0792983	0.988091	1.52728	0.610963	0.211301	1.61119	0.688128	0.161862
ENSBTAG00000044027	533449	ITGBL1	integrin subunit beta like 1	0.291048	1.61106	0.688014	0.0794702	0.686762	1.21513	0.281115	0.595884	2.136	1.09491	0.0511942
ENSBTAG00000047520	617491	MPV17L	MPV17 mitochondrial inner membrane protein like	0.291074	1.33458	0.416387	0.0794865	0.589831	1.09302	0.128318	0.688612	1.62953	0.704457	0.0396062
ENSBTAG00000005955	533135	RSPH3	radial spoke head 3 homolog	0.291654	1.26905	0.343751	0.0796768	0.472705	1.41659	0.502422	0.0304598	1.13688	0.185079	0.394796
NA	528288	GIMAP6	NA	0.291686	0.39417	-1.34311	0.0796929	0.311302	0.278075	-1.84645	0.0288186	0.558732	-0.839771	0.290866
ENSBTAG00000020301	534148	BLM	BLM RecQ like helicase	0.291692	0.629822	-0.666985	0.0797032	0.862151	0.732033	-0.450019	0.354967	0.541881	-0.883951	0.0797291
ENSBTAG00000017504	509790	FAIM2	Fas apoptotic inhibitory molecule 2	0.293347	1.24366	0.314596	0.08023	0.526028	1.05463	0.0767435	0.751496	1.46657	0.552449	0.03394
ENSBTAG00000002733	517514	DBX1	developing brain homeobox 1	0.293462	0.69576	-0.523339	0.080266	0.299474	0.485401	-1.04275	0.0181558	0.997281	-0.00392764	0.992215
ENSBTAG00000015972	513762	GLRX2	glutaredoxin 2	0.293476	1.1847	0.244516	0.0802762	0.996134	1.18681	0.247084	0.121397	1.18259	0.241948	0.128755
ENSBTAG00000013422	529593	GABRB3	gamma-aminobutyric acid type A receptor beta3 subunit	0.294011	1.42177	0.507686	0.0804556	0.724008	1.17153	0.228395	0.561046	1.72546	0.786977	0.057609
ENSBTAG00000008809	537341	PTBP2	polypyrimidine tract binding protein 2	0.294881	1.24993	0.321848	0.080751	0.527271	1.35492	0.438203	0.0359517	1.15308	0.205494	0.298821
ENSBTAG00000014679	540993	DHX57	DExH-box helicase 57	0.295778	1.21811	0.284644	0.0810561	0.674725	1.37356	0.457921	0.0501579	1.08025	0.111368	0.61348
ENSBTAG00000024756	100139352	DENND6B	DENN domain containing 6B	0.296099	1.30579	0.384926	0.0811602	0.500742	1.05949	0.083368	0.779248	1.60936	0.686483	0.0321025
NA	100139010	-	NA	0.296316	0.88946	-0.168999	0.0812416	0.936428	0.905343	-0.143463	0.199705	0.873855	-0.194534	0.0884945
ENSBTAG00000021770	281720	CRYGB	crystallin gamma B	0.296316	0.820022	-0.286265	0.0812426	0.988006	0.809294	-0.305264	0.179678	0.830893	-0.267265	0.237026
NA	100298723	-	NA	0.296316	0.9409	-0.087886	0.0812461	0.342918	0.983234	-0.024393	0.687053	0.900389	-0.151379	0.0215755
ENSBTAG00000023623	511678	LOC511678	olfactory receptor 7G1	0.296941	0.86882	-0.202871	0.081453	0.93928	0.840692	-0.250351	0.124222	0.897889	-0.155391	0.328874
ENSBTAG00000019949	530188	DBR1	debranching RNA lariats 1	0.297016	0.817645	-0.290453	0.0814869	0.940611	0.788512	-0.342796	0.103185	0.847855	-0.238111	0.247425
ENSBTAG00000019480	281976	PDE6D	phosphodiesterase 6D	0.297107	0.926209	-0.11059	0.0815252	0.425797	0.87962	-0.185047	0.0263529	0.975266	-0.0361328	0.639308
ENSBTAG00000043571	3283878	ND2	NADH dehydrogenase subunit 2	0.297459	0.877114	-0.189164	0.0816487	0.837446	0.910908	-0.134623	0.295452	0.844574	-0.243705	0.0678982
ENSBTAG00000021493	281423	PRM1	protamine 1	0.297472	0.704694	-0.504931	0.0816576	0.891334	0.627383	-0.672581	0.0992522	0.791532	-0.337281	0.393138
ENSBTAG00000005576	522611	CLEC11A	C-type lectin domain containing 11A	0.297549	0.863868	-0.211117	0.0816866	0.132442	1.00303	0.0043704	0.976473	0.744011	-0.426605	0.00993396
ENSBTAG00000015437	617042	NTMT1	N-terminal Xaa-Pro-Lys N-methyltransferase 1	0.29787	1.18292	0.242352	0.0817971	0.876295	1.11442	0.156297	0.409538	1.25563	0.328407	0.0941599
ENSBTAG00000000913	616109	UQCR10	ubiquinol-cytochrome c reductase, complex III subunit X	0.298334	0.945593	-0.0807094	0.081952	0.67149	0.978643	-0.0311461	0.619425	0.913659	-0.130273	0.0501406
ENSBTAG00000014889	524608	DCBLD2	discoidin, CUB and LCCL domain containing 2	0.298892	0.811077	-0.302089	0.0821304	0.877612	0.753199	-0.408897	0.0948595	0.873403	-0.195281	0.409012
ENSBTAG00000012619	507473	CNPPD1	cyclin Pas1/PHO80 domain containing 1	0.299437	1.11824	0.161224	0.0823349	0.449285	1.22787	0.296161	0.0284837	1.01839	0.0262862	0.833487
ENSBTAG00000021215	521780	VWA5A	von Willebrand factor A domain containing 5A	0.299877	1.21192	0.27729	0.0824875	0.9412	1.15954	0.213553	0.328066	1.26666	0.341028	0.12672
ENSBTAG00000010778	541232	NDUFAF1	NADH:ubiquinone oxidoreductase complex assembly factor 1	0.300346	1.19165	0.252964	0.082651	0.261314	0.991209	-0.0127387	0.948253	1.43263	0.518666	0.016288
NA	790863	-	NA	0.300557	0.918014	-0.123412	0.0827195	0.292772	0.942824	-0.0849396	0.241148	0.893857	-0.161884	0.0338863
ENSBTAG00000002719	513523	ORC1	origin recognition complex subunit 1	0.300699	0.603253	-0.729165	0.0827675	0.573386	0.419884	-1.25194	0.0391139	0.866701	-0.206393	0.715933
ENSBTAG00000022013	533020	CBR4	carbonyl reductase 4	0.30107	1.1601	0.214253	0.0828835	0.98899	1.1503	0.202005	0.235273	1.16999	0.2265	0.185704
ENSBTAG00000014468	768053	AP1S1	adaptor related protein complex 1 subunit sigma 1	0.3011	0.869494	-0.201752	0.0829093	0.978824	0.856548	-0.223393	0.166856	0.882635	-0.180111	0.260049
ENSBTAG00000010299	536981	NOL4	nucleolar protein 4	0.301145	1.15623	0.209428	0.0829264	0.319881	1.00325	0.00468662	0.977013	1.33253	0.41417	0.0198781
ENSBTAG00000047719	281125	DRD1	dopamine receptor D1	0.301597	0.729558	-0.454906	0.083087	0.928616	0.671897	-0.573688	0.118755	0.792167	-0.336124	0.348505
NA	784332	LOC784332	NA	0.302619	1.2241	0.291724	0.0833911	0.469565	1.04107	0.0580645	0.795934	1.43932	0.525384	0.0301292
ENSBTAG00000011388	510324	STOML2	stomatin like 2	0.303219	0.949757	-0.07437	0.0836218	0.981221	0.954653	-0.0669511	0.25738	0.944885	-0.0817889	0.170604
ENSBTAG00000024787	789559	HAUS3	HAUS augmin like complex subunit 3	0.303503	1.13804	0.18655	0.0837302	0.932749	1.17572	0.233541	0.122063	1.10157	0.139558	0.343768
ENSBTAG00000019282	282204	CRYBA4	crystallin beta A4	0.304921	0.763554	-0.389199	0.0842061	0.94358	0.718705	-0.476528	0.130479	0.811201	-0.301869	0.327614
ENSBTAG00000038869	539847	ZNF383	zinc finger protein 383	0.304921	0.625756	-0.676327	0.0842126	0.682927	0.470961	-1.08632	0.052826	0.83143	-0.266333	0.615176
ENSBTAG00000017885	525138	ATPSCKMT	family with sequence similarity 173 member B	0.305147	1.08023	0.111333	0.0842933	0.886778	1.05211	0.0732846	0.404242	1.10909	0.149382	0.0999167
ENSBTAG00000001838	512403	LRRC36	leucine rich repeat containing 36	0.305368	1.72894	0.78989	0.0843703	0.972391	1.62454	0.700036	0.234464	1.84005	0.879745	0.140044
ENSBTAG00000009453	504226	URGCP	upregulator of cell proliferation	0.305368	1.14277	0.192534	0.0843726	0.962218	1.15771	0.21128	0.101415	1.12802	0.173789	0.172068
ENSBTAG00000018588	616210	TMBIM6	transmembrane BAX inhibitor motif containing 6	0.305689	1.07376	0.10267	0.0844842	0.961691	1.08654	0.119744	0.148783	1.06113	0.0855958	0.294275
ENSBTAG00000007106	514335	GATD3A	glutamine amidotransferase like class 1 domain containing 3A	0.305966	1.20125	0.264538	0.0845882	0.858595	1.24002	0.310361	0.0666961	1.1637	0.218716	0.18458
ENSBTAG00000001441	506760	CARHSP1	calcium regulated heat stable protein 1	0.306057	1.1713	0.228109	0.0846294	0.755127	1.07852	0.109056	0.543018	1.27206	0.347163	0.0653551
ENSBTAG00000009743	768241	PDRG1	p53 and DNA damage regulated 1	0.306205	1.09206	0.127046	0.0846863	0.963818	1.07673	0.106656	0.291372	1.1076	0.147436	0.15096
ENSBTAG00000006355	511061	SLC30A2	solute carrier family 30 member 2	0.306242	1.53995	0.622887	0.0847011	0.857045	1.30281	0.381626	0.43753	1.82026	0.864147	0.0902425
NA	616957	LOC616957	NA	0.30696	0.824008	-0.27927	0.0849734	0.707044	0.921965	-0.117216	0.593285	0.736458	-0.441324	0.0569214
ENSBTAG00000014610	513395	GPAA1	glycosylphosphatidylinositol anchor attachment 1	0.307247	0.908037	-0.139177	0.0850666	0.987953	0.903622	-0.146208	0.141523	0.912473	-0.132147	0.181251
ENSBTAG00000011655	540999	SAMD10	sterile alpha motif domain containing 10	0.307735	0.909979	-0.136095	0.085234	0.263427	0.997535	-0.0035611	0.972273	0.830108	-0.268629	0.0170046
ENSBTAG00000019265	514693	AGK	acylglycerol kinase	0.30781	0.858201	-0.220613	0.0852686	0.951182	0.831817	-0.265661	0.137865	0.885421	-0.175565	0.317322
ENSBTAG00000030174	513996	ACOX1	acyl-CoA oxidase 1	0.308099	0.910244	-0.135675	0.0853624	0.265324	0.979659	-0.0296483	0.751624	0.845747	-0.241702	0.0183814
ENSBTAG00000026263	540342	ZNF45	zinc finger protein 45	0.308123	0.891268	-0.166069	0.0853738	0.999345	0.891076	-0.16638	0.147448	0.89146	-0.165759	0.148869
NA	781104	-	NA	0.308332	1.13178	0.1786	0.0854546	0.88539	1.17227	0.229302	0.0877439	1.0927	0.127898	0.325508
ENSBTAG00000020327	507530	ZNF410	zinc finger protein 410	0.308634	1.16371	0.218736	0.0855798	0.75915	1.24196	0.312623	0.060824	1.09039	0.124849	0.43239
ENSBTAG00000020329	507530	ZNF410	zinc finger protein 410	0.308634	1.16371	0.218736	0.0855798	0.75915	1.24196	0.312623	0.060824	1.09039	0.124849	0.43239
ENSBTAG00000009778	541140	KRAS	KRAS proto-oncogene, GTPase	0.309775	1.163	0.217848	0.0859313	0.487455	1.27928	0.355337	0.0316399	1.05728	0.0803592	0.601687
ENSBTAG00000019707	506809	GATA2	GATA binding protein 2	0.309775	0.819319	-0.287503	0.0859333	0.974804	0.838502	-0.254114	0.253803	0.800575	-0.320891	0.154423
ENSBTAG00000012058	617688	GMDS	GDP-mannose 4,6-dehydratase	0.309878	0.902004	-0.148795	0.085976	0.832123	0.8697	-0.201409	0.0755355	0.935507	-0.0961799	0.377574
ENSBTAG00000004869	281733	CXADR	CXADR, Ig-like cell adhesion molecule	0.309884	1.11323	0.154755	0.0859822	0.923235	1.1464	0.197114	0.118853	1.08102	0.112397	0.361346
ENSBTAG00000018522	506973	OAZ1	ornithine decarboxylase antizyme 1	0.310119	1.06162	0.0862639	0.0860567	0.669417	1.03202	0.0454677	0.453124	1.09207	0.12706	0.0472972
ENSBTAG00000006081	100848925	PPM1J	protein phosphatase, Mg2+/Mn2+ dependent 1J	0.3103	0.788969	-0.341959	0.0861116	0.902664	0.829365	-0.269921	0.247198	0.750541	-0.413997	0.0840584
ENSBTAG00000002378	505351	NUCB1	nucleobindin 1	0.310586	0.868799	-0.202905	0.0862277	0.811009	0.841927	-0.248233	0.0620761	0.896529	-0.157578	0.221077
ENSBTAG00000015136	100125882	AARSD1	alanyl-tRNA synthetase domain containing 1	0.311042	0.819258	-0.287611	0.0863733	0.719506	0.731587	-0.450898	0.0598171	0.917434	-0.124323	0.584228
ENSBTAG00000047760	617998	DUS1L	dihydrouridine synthase 1 like	0.311271	1.22196	0.289194	0.0864556	0.413148	1.1297	0.175939	0.324559	1.32175	0.402449	0.0335543
ENSBTAG00000024958	522864	FAM214A	family with sequence similarity 214 member A	0.31157	1.14048	0.189636	0.086562	0.131785	1.35141	0.434469	0.00925004	0.962463	-0.0551974	0.711977
ENSBTAG00000006625	616114	NDC1	NDC1 transmembrane nucleoporin	0.312956	0.833915	-0.262028	0.087036	0.0929087	1.03395	0.048166	0.801291	0.67258	-0.572222	0.00779814
ENSBTAG00000012996	522791	RNF11	ring finger protein 11	0.312974	1.12053	0.164187	0.0870458	0.956684	1.14501	0.195366	0.144605	1.09658	0.133007	0.311891
ENSBTAG00000027321	540863	CCDC18	coiled-coil domain containing 18	0.313098	0.576929	-0.793534	0.0870851	0.75084	0.772675	-0.372066	0.554108	0.430773	-1.215	0.0659767
ENSBTAG00000031752	507083	TMEM256	transmembrane protein 256	0.313145	0.7851	-0.349051	0.087112	0.486348	0.754538	-0.406335	0.0539731	0.8169	-0.291768	0.154777
ENSBTAG00000021427	618214	HOXB3	homeobox B3	0.314142	1.46582	0.551711	0.087426	0.957826	1.40955	0.495231	0.17114	1.52435	0.608191	0.0975571
NA	784776	-	NA	0.314619	0.786167	-0.347092	0.0875973	0.527322	0.947252	-0.0781804	0.775695	0.652476	-0.616003	0.0364158
ENSBTAG00000016560	533579	DNAJC4	DnaJ heat shock protein family (Hsp40) member C4	0.314845	0.8762	-0.190668	0.0876793	0.959462	0.855841	-0.224586	0.149272	0.897043	-0.15675	0.306028
ENSBTAG00000001101	616826	IFNLR1	interferon lambda receptor 1	0.315015	1.56317	0.644479	0.0877502	0.7927	1.93633	0.953327	0.0753125	1.26193	0.335631	0.512617
ENSBTAG00000020430	516510	GLT1D1	glycosyltransferase 1 domain containing 1	0.315402	0.854071	-0.227573	0.0878768	0.965761	0.875502	-0.191817	0.294692	0.833164	-0.263328	0.156381
ENSBTAG00000005869	533853	SENP6	SUMO specific peptidase 6	0.315415	1.10734	0.147096	0.0878886	0.395303	1.18709	0.247423	0.026409	1.03295	0.046768	0.650125
ENSBTAG00000009058	505501	TMEM177	transmembrane protein 177	0.315608	0.826536	-0.274851	0.087972	0.971071	0.813258	-0.298215	0.111695	0.84003	-0.251487	0.174894
ENSBTAG00000033656	616911	LOC616911	tripartite motif-containing protein 64	0.31648	0.404275	-1.30659	0.0882672	0.964178	0.374515	-1.41691	0.100075	0.436401	-1.19627	0.159971
ENSBTAG00000009217	537330	WNT10A	Wnt family member 10A	0.317025	1.70657	0.771096	0.0884451	0.816732	2.17029	1.11789	0.0814066	1.34193	0.424306	0.490408
ENSBTAG00000039196	510860	LOC510860	C4b-binding protein alpha-like	0.317401	0.739234	-0.435896	0.0885715	0.985454	0.720924	-0.47208	0.183952	0.758009	-0.399713	0.256865
ENSBTAG00000013485	511054	ZFYVE19	zinc finger FYVE-type containing 19	0.317929	1.26595	0.340221	0.0887787	0.780972	1.1263	0.171586	0.527288	1.42292	0.508855	0.0733449
ENSBTAG00000031447	540798	PRSS45	protease, serine, 45	0.318342	0.611355	-0.709917	0.0889247	0.987582	0.6334	-0.658811	0.251973	0.590078	-0.761023	0.188719
ENSBTAG00000015950	516212	ISOC2	isochorismatase domain containing 2	0.318789	0.883689	-0.178389	0.0890602	0.934471	0.90391	-0.145749	0.248762	0.863922	-0.211028	0.102316
ENSBTAG00000001335	280805	GHR	growth hormone receptor	0.318975	1.17642	0.234403	0.0891206	0.509107	1.32965	0.411051	0.0347932	1.04084	0.0577545	0.750073
NA	538474	NFIB	NA	0.319227	1.09478	0.130637	0.0892007	0.710143	1.15433	0.207059	0.0595483	1.03829	0.0542143	0.602717
ENSBTAG00000007591	281073	CHUK	conserved helix-loop-helix ubiquitous kinase	0.320153	1.08097	0.112323	0.0894979	0.947909	1.06291	0.088023	0.331409	1.09933	0.136622	0.139568
NA	100294918	COLCA2	NA	0.320947	2.22818	1.15586	0.0897774	0.660413	1.6459	0.718877	0.347355	3.01644	1.59285	0.047623
ENSBTAG00000015527	522967	MYO1D	myosin ID	0.321064	1.20161	0.264964	0.0898532	0.991486	1.20994	0.27494	0.158815	1.19333	0.254989	0.189369
ENSBTAG00000031741	783152	ZNF322	zinc finger protein 322	0.322013	0.870272	-0.200462	0.0901769	0.994735	0.872596	-0.196614	0.143335	0.867954	-0.20431	0.129315
ENSBTAG00000017035	407240	USF2	upstream transcription factor 2, c-fos interacting	0.32222	0.901754	-0.149195	0.0902587	0.990425	0.906614	-0.141439	0.244369	0.896919	-0.15695	0.198599
ENSBTAG00000005425	327716	GATA4	GATA binding protein 4	0.322268	0.841312	-0.249286	0.0902771	0.740251	0.925294	-0.112016	0.57472	0.764953	-0.386556	0.0655632
ENSBTAG00000040000	538464	CHST6	carbohydrate (N-acetylglucosamine 6-O) sulfotransferase 6	0.322322	3.16532	1.66235	0.0903019	0.297862	1.62008	0.696067	0.520262	6.18439	2.62863	0.0245143
ENSBTAG00000013621	531435	DPY19L4	dpy-19 like 4	0.322397	1.27229	0.347425	0.0903375	0.210211	1.46371	0.549633	0.0215534	1.1059	0.145216	0.510668
ENSBTAG00000013924	539196	RPS11	ribosomal protein S11	0.324018	0.96082	-0.0576612	0.0908789	0.506622	0.992222	-0.0112656	0.806865	0.930413	-0.104057	0.0355338
ENSBTAG00000015459	539608	KCNA2	potassium voltage-gated channel subfamily A member 2	0.324088	1.14236	0.192022	0.090913	0.280396	0.992742	-0.0105086	0.945363	1.31454	0.394553	0.0188084
ENSBTAG00000016171	618339	COX4I2	cytochrome c oxidase subunit 4I2	0.32432	0.752208	-0.410796	0.0909927	0.973706	0.72854	-0.456919	0.1499	0.776645	-0.364672	0.244914
NA	538604	ABI3BP	NA	0.324471	1.3647	0.448586	0.0910594	0.256893	1.01477	0.0211462	0.949953	1.83531	0.876025	0.0177811
ENSBTAG00000000476	538672	THPO	thrombopoietin	0.325059	0.831602	-0.266035	0.0912638	0.842858	0.895638	-0.159013	0.450789	0.772145	-0.373057	0.0885497
ENSBTAG00000023073	616421	FAM89A	family with sequence similarity 89 member A	0.325059	0.92622	-0.110574	0.0912682	0.310918	0.996661	-0.0048245	0.955161	0.860756	-0.216323	0.020936
ENSBTAG00000018877	511603	PDIA5	protein disulfide isomerase family A member 5	0.325065	0.911439	-0.133782	0.0912777	0.939232	0.891174	-0.166221	0.134003	0.932164	-0.101344	0.350154
ENSBTAG00000018406	783569	CSTF2T	cleavage stimulation factor subunit 2 tau variant	0.32567	0.723209	-0.467516	0.091513	0.87682	0.689947	-0.535443	0.0740305	0.758074	-0.39959	0.172956
ENSBTAG00000010198	529852	ATF7IP2	activating transcription factor 7 interacting protein 2	0.325761	1.47244	0.558212	0.0915483	0.477273	2.0349	1.02496	0.0331788	1.06545	0.0914659	0.837864
ENSBTAG00000010822	781239	PLCXD3	phosphatidylinositol specific phospholipase C X domain containing 3	0.325786	1.29027	0.367678	0.0915699	0.7299	1.11706	0.159713	0.589022	1.49034	0.575643	0.0643041
ENSBTAG00000015828	506043	FKBP11	FK506 binding protein 11	0.326141	0.886056	-0.174529	0.0917428	0.887277	0.924359	-0.113475	0.421639	0.849341	-0.235584	0.10616
ENSBTAG00000006841	539607	LRRC4B	leucine rich repeat containing 4B	0.326143	0.780512	-0.357507	0.0917516	0.934076	0.732618	-0.448867	0.130808	0.831537	-0.266148	0.359053
ENSBTAG00000034954	783935	DEFB5	defensin, beta 5	0.326508	1.867	0.900721	0.0919138	0.863472	1.46522	0.551116	0.449241	2.37895	1.25033	0.097537
ENSBTAG00000026972	281335	MYF5	myogenic factor 5	0.326605	1.25392	0.32644	0.0919468	0.96729	1.2114	0.276675	0.298588	1.29792	0.376205	0.163409
ENSBTAG00000017981	281606	ADRB3	adrenoceptor beta 3	0.326702	0.70214	-0.51017	0.0919789	0.215246	0.537787	-0.894894	0.0181327	0.91672	-0.125446	0.717029
ENSBTAG00000020648	535130	SCFD2	sec1 family domain containing 2	0.326965	0.813983	-0.296929	0.0920755	0.770905	0.86955	-0.201659	0.31705	0.761967	-0.3922	0.0617549
ENSBTAG00000020468	536426	MICU3	mitochondrial calcium uptake family member 3	0.327051	1.11448	0.156371	0.0921067	0.359658	1.23695	0.306783	0.0243691	1.00414	0.00595926	0.962088
NA	506921	SLC15A2	NA	0.327109	1.21194	0.277324	0.0921341	0.594844	1.39134	0.476477	0.0448344	1.05568	0.0781705	0.725693
ENSBTAG00000013358	540129	RPS23	ribosomal protein S23	0.327217	0.918127	-0.123235	0.0921827	0.934574	0.938312	-0.0918597	0.359135	0.898375	-0.15461	0.1316
ENSBTAG00000001918	536735	STXBP5L	syntaxin binding protein 5 like	0.327376	1.19404	0.255848	0.0922372	0.0780753	1.4919	0.57715	0.007201	0.955645	-0.0654538	0.731569
ENSBTAG00000016225	613991	COLEC11	collectin subfamily member 11	0.3274	1.16371	0.218728	0.0922588	0.743121	1.07563	0.105182	0.539699	1.259	0.332274	0.0652001
ENSBTAG00000001131	617865	SLC12A9	solute carrier family 12 member 9	0.327446	1.12969	0.175928	0.0922767	0.933091	1.09734	0.134011	0.33074	1.163	0.217845	0.122495
ENSBTAG00000008222	531984	EEF2KMT	eukaryotic elongation factor 2 lysine methyltransferase	0.327516	1.19155	0.252845	0.0923011	0.876295	1.27102	0.345985	0.10241	1.11706	0.159706	0.435584
ENSBTAG00000016544	616474	SLC47A1	solute carrier family 47 member 1	0.327711	1.2599	0.333313	0.0923807	0.186755	1.62515	0.700576	0.0135309	0.976743	-0.033949	0.89472
ENSBTAG00000046248	326600	ARPC1B	actin related protein 2/3 complex subunit 1B	0.32783	0.910142	-0.135836	0.0924193	0.350687	0.997501	-0.0036095	0.973588	0.830434	-0.268063	0.0237886
ENSBTAG00000020089	537257	USP32	ubiquitin specific peptidase 32	0.328133	1.12415	0.168839	0.0925143	0.271821	1.22208	0.289333	0.0212897	1.03408	0.0483448	0.675412
ENSBTAG00000027789	783720	PPIG	peptidylprolyl isomerase G	0.328193	0.95388	-0.0681202	0.0925461	0.993554	0.955686	-0.0653919	0.242211	0.952078	-0.0708485	0.206801
ENSBTAG00000039588	511617	LOC511617	GTPase, IMAP family member 5-like	0.32861	0.711804	-0.490449	0.0926939	0.892608	0.799684	-0.322498	0.417956	0.633581	-0.658399	0.108973
ENSBTAG00000032106	529067	PLPP4	phospholipid phosphatase 4	0.329577	1.42605	0.512024	0.0930154	0.616549	1.11336	0.154921	0.707365	1.82656	0.869126	0.0477386
ENSBTAG00000012338	508724	FAH	fumarylacetoacetate hydrolase	0.330184	0.857717	-0.221427	0.0932162	0.691671	0.942495	-0.0854437	0.632813	0.780564	-0.35741	0.058499
ENSBTAG00000020117	788491	ZBTB7A	zinc finger and BTB domain containing 7A	0.330292	1.22088	0.287916	0.0932567	0.991705	1.23199	0.300989	0.196266	1.20986	0.274842	0.235972
ENSBTAG00000013997	407145	LOC407145	GPI-linked NAD(P)(+)--arginine ADP-ribosyltransferase 1	0.331505	1.34521	0.427834	0.0937132	0.645173	1.45886	0.544844	0.0518903	1.24042	0.310823	0.248249
NA	785197	LOC785197	multidrug resistance-associated protein 6-like	0.331523	1.33722	0.419235	0.0937282	0.0726608	0.863207	-0.212222	0.532518	2.07152	1.05069	0.00608522
ENSBTAG00000017674	528813	SCNN1D	sodium channel epithelial 1 delta subunit	0.331564	1.07243	0.100878	0.0937599	0.797756	1.03685	0.0522101	0.523595	1.10922	0.149546	0.080214
ENSBTAG00000007780	520498	CAMK1	calcium/calmodulin dependent protein kinase I	0.33195	0.732656	-0.448791	0.0938986	0.997868	0.730519	-0.453006	0.221826	0.7348	-0.444577	0.230147
ENSBTAG00000003218	536021	RAB28	RAB28, member RAS oncogene family	0.332148	0.866816	-0.206202	0.0939598	0.423233	0.919211	-0.121531	0.354075	0.817408	-0.290872	0.0363511
NA	100140536	-	NA	0.332266	0.855277	-0.225536	0.0940141	0.925536	0.893124	-0.163068	0.376218	0.819035	-0.288003	0.12748
ENSBTAG00000018955	518810	SOHLH2	spermatogenesis and oogenesis specific basic helix-loop-helix 2	0.332336	1.5156	0.599893	0.0940587	0.929148	1.68706	0.75451	0.124762	1.36157	0.445276	0.353259
ENSBTAG00000005892	504509	ZAP70	zeta chain of T cell receptor associated protein kinase 70	0.332738	0.759065	-0.397705	0.0941964	0.412226	0.975614	-0.0356182	0.911688	0.590582	-0.759791	0.0287135
ENSBTAG00000040277	617875	LOC617875	histone H4-like	0.332754	0.815872	-0.293585	0.094213	0.757393	0.881115	-0.182598	0.379125	0.75546	-0.404573	0.062284
ENSBTAG00000039851	613652	UBAC1	UBA domain containing 1	0.332754	0.902403	-0.148156	0.0942158	0.945286	0.917036	-0.12495	0.234043	0.888004	-0.171363	0.109238
NA	506762	TMEM67	NA	0.332841	1.21163	0.276948	0.0942455	0.99404	1.20265	0.26622	0.244151	1.22067	0.287675	0.209801
NA	785953	-	NA	0.332929	1.17281	0.22997	0.0942753	0.980517	1.15336	0.205839	0.276847	1.19259	0.254102	0.183629
ENSBTAG00000018046	515585	B3GNT2	UDP-GlcNAc:betaGal beta-1,3-N-acetylglucosaminyltransferase 2	0.333278	1.15399	0.206627	0.0943792	0.935469	1.11267	0.154022	0.362557	1.19684	0.259231	0.13425
NA	616431	LOC616431	NA	0.333723	0.751574	-0.412013	0.0945287	0.74951	0.642939	-0.637246	0.0697254	0.878565	-0.186779	0.576776
ENSBTAG00000030335	100126042	ALDH4A1	aldehyde dehydrogenase 4 family member A1	0.333865	1.13895	0.187699	0.0945915	0.989315	1.14763	0.198658	0.202218	1.13033	0.176741	0.254041
ENSBTAG00000007068	617797	SH3BGR	SH3 domain binding glutamate rich protein	0.334135	0.809741	-0.304468	0.0946768	0.981663	0.794105	-0.332599	0.170823	0.825684	-0.276338	0.250854
ENSBTAG00000018639	535692	UNC45A	unc-45 myosin chaperone A	0.3342	0.913746	-0.130134	0.0947053	0.972539	0.902659	-0.147748	0.173085	0.92497	-0.112521	0.293563
ENSBTAG00000003777	280941	TIE1	tyrosine kinase with immunoglobulin like and EGF like domains 1	0.334664	0.873282	-0.19548	0.0948567	0.796057	0.818464	-0.289009	0.0796945	0.931772	-0.101951	0.518554
ENSBTAG00000039812	280691	H4	histone H4	0.335276	1.90709	0.931373	0.0950602	0.023581	1.27405	0.349425	0.537371	2.85466	1.51332	0.0148328
ENSBTAG00000036028	768028	BEX2	brain expressed X-linked 2	0.335458	1.19808	0.260721	0.095143	0.164838	0.980622	-0.0282313	0.88729	1.46375	0.549673	0.0127372
ENSBTAG00000015986	508088	NDE1	nudE neurodevelopment protein 1	0.335657	1.25391	0.326429	0.0952237	0.965408	1.3008	0.379404	0.164367	1.2087	0.273454	0.309151
ENSBTAG00000000512	527488	SNTA1	syntrophin alpha 1	0.335841	1.44421	0.53028	0.0952887	0.411288	1.08039	0.111546	0.781333	1.93055	0.949013	0.0288182
ENSBTAG00000007812	338084	NDUFA13	NADH:ubiquinone oxidoreductase subunit A13	0.336902	0.911369	-0.133893	0.0956524	0.294893	1.00491	0.00706205	0.948164	0.826538	-0.274848	0.0205448
ENSBTAG00000003494	519774	C13H20orf194	chromosome 13 C20orf194 homolog	0.337026	1.43952	0.525593	0.0957016	0.384796	1.9719	0.97959	0.0269351	1.05088	0.0715958	0.860945
NA	100138791	-	NA	0.337607	1.77575	0.828432	0.0959043	0.950077	1.67249	0.741994	0.173444	1.8854	0.914871	0.0980862
ENSBTAG00000039928	768255	LOC768255	GTPase, IMAP family member 4-like	0.337607	0.481749	-1.05365	0.0959114	0.853786	0.35779	-1.48282	0.0974056	0.648654	-0.624479	0.469157
ENSBTAG00000013282	509439	NECAP2	NECAP endocytosis associated 2	0.338001	1.06937	0.0967635	0.0960403	0.434495	1.03132	0.0444862	0.496687	1.10883	0.149041	0.0332038
ENSBTAG00000047586	504813	NPY1R	neuropeptide Y receptor Y1	0.338416	1.18395	0.243612	0.0961686	0.937075	1.22573	0.293641	0.118146	1.1436	0.193583	0.29242
ENSBTAG00000009514	517560	PPWD1	peptidylprolyl isomerase domain and WD repeat containing 1	0.338696	0.92331	-0.115114	0.0962633	0.908062	0.9058	-0.142735	0.101027	0.941157	-0.0874922	0.301957
ENSBTAG00000005808	613802	TMEM14C	transmembrane protein 14C	0.338957	0.91101	-0.134461	0.0963629	0.916761	0.926609	-0.109968	0.236336	0.895674	-0.158954	0.0943321
ENSBTAG00000017741	618814	HACD4	3-hydroxyacyl-CoA dehydratase 4	0.339362	1.69346	0.759971	0.0965136	0.797635	2.0468	1.03337	0.0713504	1.40111	0.486571	0.376637
ENSBTAG00000004508	280758	DBH	dopamine beta-hydroxylase	0.339518	1.18099	0.239996	0.0965833	0.299277	1.0711	0.0990992	0.533599	1.30215	0.380893	0.0264078
NA	615031	-	NA	0.339788	0.920232	-0.11993	0.0966768	0.653021	0.972645	-0.0400144	0.682682	0.870643	-0.199846	0.0540183
NA	617971	-	NA	0.340086	0.633997	-0.657452	0.0968067	0.651942	0.734061	-0.446028	0.296918	0.547573	-0.868876	0.051898
ENSBTAG00000020116	100126048	BOLA-N	MHC class I antigen	0.340427	0.451706	-1.14654	0.0969591	0.947586	0.482645	-1.05097	0.149388	0.422751	-1.24212	0.0923897
ENSBTAG00000003894	515033	NDRG4	NDRG family member 4	0.340431	0.739231	-0.435904	0.0969756	0.282858	1.02228	0.0317839	0.928699	0.534554	-0.903591	0.0199691
ENSBTAG00000009873	538730	NRN1	neuritin 1	0.340716	1.42028	0.506171	0.0970627	0.514293	1.82246	0.865885	0.0373486	1.10685	0.146456	0.706013
ENSBTAG00000018138	616031	GK5	glycerol kinase 5	0.340716	1.22075	0.287763	0.0970668	0.758933	1.31327	0.393159	0.0637219	1.13474	0.182368	0.369216
ENSBTAG00000016085	533953	IRAK1	interleukin 1 receptor associated kinase 1	0.341388	1.11442	0.156287	0.0973135	0.990929	1.12065	0.164336	0.20888	1.10822	0.148238	0.254797
ENSBTAG00000000837	286764	PARP1	poly(ADP-ribose) polymerase 1	0.341653	0.902491	-0.148016	0.0974054	0.749284	0.861869	-0.21446	0.0652629	0.945027	-0.0815719	0.462491
ENSBTAG00000001575	100297344	CALM2	calmodulin 2	0.342709	1.32573	0.40679	0.0978041	0.828889	1.49343	0.578628	0.0882642	1.17687	0.234953	0.471726
ENSBTAG00000013384	528914	LOC528914	Olfactory receptor 1F12-like	0.343487	1.0895	0.123665	0.0980707	0.43671	1.01605	0.0229719	0.812218	1.16826	0.224357	0.0313804
ENSBTAG00000037832	541223	ASPHD2	aspartate beta-hydroxylase domain containing 2	0.343487	0.490536	-1.02757	0.0980723	0.354952	0.242911	-2.0415	0.0252472	0.990589	-0.0136413	0.987047
ENSBTAG00000014372	777769	SMARCD3	SWI/SNF related, matrix associated, actin dependent regulator of chromatin, subfamily d, member 3	0.343658	0.760541	-0.394902	0.0981315	0.788999	0.872277	-0.197142	0.543971	0.663118	-0.592662	0.080783
ENSBTAG00000017496	338040	ATP5ME	ATP synthase membrane subunit e	0.344156	0.868018	-0.204202	0.0982953	0.382847	0.911344	-0.133932	0.294755	0.826752	-0.274473	0.0412184
ENSBTAG00000008743	508629	ALDH2	aldehyde dehydrogenase 2 family member	0.344156	1.06402	0.0895191	0.0982993	0.847255	1.0921	0.127111	0.0970583	1.03665	0.051927	0.481884
NA	617637	TSLP	NA	0.345612	0.713903	-0.486199	0.0987892	0.550435	0.928843	-0.106493	0.789511	0.548702	-0.865905	0.0422484
NA	100336456	LSAMP	NA	0.345612	0.794989	-0.330993	0.0987928	0.94998	0.756463	-0.402658	0.151129	0.835477	-0.259328	0.346
ENSBTAG00000027711	617320	YIF1B	Yip1 interacting factor homolog B, membrane trafficking protein	0.345688	0.858493	-0.220122	0.0988249	0.990395	0.865594	-0.208238	0.258234	0.85145	-0.232006	0.209982
ENSBTAG00000006423	507180	PHF5A	PHD finger protein 5A	0.345892	0.912935	-0.131416	0.0989092	0.967754	0.922766	-0.115963	0.237945	0.903208	-0.14687	0.14004
ENSBTAG00000005263	533936	KLHL2	kelch like family member 2	0.347361	1.13112	0.177756	0.0993968	0.906981	1.16505	0.22039	0.101608	1.09819	0.135123	0.302715
ENSBTAG00000014418	692183	FHIT	fragile histidine triad	0.411222	0.850335	-0.233896	0.124356	0.0312212	0.7568	-0.402016	0.018882	0.955431	-0.0657767	0.674829
ENSBTAG00000047621	515150	LOC515150	apolipoprotein R	0.348288	0.749545	-0.415913	0.0997663	0.984282	0.730169	-0.453698	0.196531	0.769436	-0.378127	0.277919
ENSBTAG00000009833	100140203	DTHD1	death domain containing 1	0.348546	0.770197	-0.3767	0.0998611	0.342709	0.592167	-0.755925	0.024723	1.00175	0.00252462	0.993498
ENSBTAG00000001753	507243	CLIC6	chloride intracellular channel 6	0.3488	0.655368	-0.609623	0.0999494	0.934592	0.587036	-0.768479	0.139153	0.731653	-0.450768	0.374805
ENSBTAG00000001696	532175	RBM46	RNA binding motif protein 46	0.348886	0.965842	-0.0501408	0.0999795	0.848048	0.95997	-0.0589392	0.0763573	0.97175	-0.0413423	0.202494
ENSBTAG00000046208	618261	SCRT1	scratch family transcriptional repressor 1	0.349805	0.632587	-0.660665	0.100316	0.997868	0.634767	-0.655702	0.190429	0.630414	-0.665628	0.184159
ENSBTAG00000000666	515225	GHDC	GH3 domain containing	0.350011	1.20576	0.26994	0.100396	0.61628	1.08738	0.120854	0.545438	1.33702	0.419025	0.0479398
ENSBTAG00000009223	528453	SFN	stratifin	0.350373	0.926681	-0.109855	0.100529	0.799725	0.952656	-0.069973	0.385509	0.901415	-0.149736	0.0743331
ENSBTAG00000038464	531199	PLIN5	perilipin 5	0.350373	1.59526	0.67379	0.100531	0.883559	1.47168	0.557459	0.210644	1.72922	0.790121	0.0831115
ENSBTAG00000030424	536944	CLEC1A	C-type lectin domain family 1 member A	0.350419	0.817838	-0.290113	0.10055	0.463532	0.901695	-0.149289	0.444316	0.74178	-0.430937	0.0378251
ENSBTAG00000014447	533908	RPS6KA1	ribosomal protein S6 kinase A1	0.350967	1.21806	0.284585	0.100742	0.781652	1.10107	0.138907	0.555144	1.34748	0.430264	0.0803462
ENSBTAG00000005268	531209	PLA2G4D	phospholipase A2 group IVD	0.351092	1.17447	0.232013	0.100791	0.121698	0.940748	-0.0881193	0.646313	1.46626	0.552145	0.00980022
ENSBTAG00000026995	100296970	PNN	pinin, desmosome associated protein	0.351202	1.12213	0.166239	0.100832	0.663434	1.17161	0.228497	0.0535791	1.07473	0.10398	0.357124
ENSBTAG00000015268	533737	PICK1	protein interacting with PRKCA 1	0.351435	0.84353	-0.245489	0.10092	0.98843	0.852608	-0.230045	0.264259	0.834548	-0.260933	0.207923
ENSBTAG00000013992	507844	ACYP1	acylphosphatase 1	0.351441	0.742998	-0.428571	0.100939	0.927728	0.77751	-0.363067	0.214312	0.710017	-0.494075	0.0975449
ENSBTAG00000017794	508592	CCDC153	coiled-coil domain containing 153	0.352547	1.76188	0.817115	0.101319	0.709182	1.29902	0.377418	0.555538	2.38967	1.25681	0.06218
ENSBTAG00000004693	614062	CCDC60	coiled-coil domain containing 60	0.352571	1.62497	0.700409	0.101331	0.169637	0.876368	-0.190391	0.742603	3.01302	1.59121	0.0130357
ENSBTAG00000018973	507932	COPS3	COP9 signalosome subunit 3	0.353011	1.08137	0.112867	0.101473	0.903715	1.10483	0.143822	0.108042	1.05842	0.0819118	0.346709
ENSBTAG00000030189	535401	EFCAB6	EF-hand calcium binding domain 6	0.353044	0.601239	-0.733988	0.101493	0.36048	0.995339	-0.00674052	0.991137	0.363182	-1.46124	0.0263827
ENSBTAG00000024849	100138271	LOC100138271	oviduct-specific glycoprotein-like	0.353157	0.619933	-0.689815	0.101531	0.819741	0.520719	-0.941423	0.0805324	0.738052	-0.438206	0.398008
ENSBTAG00000046762	768030	MGC137098	uncharacterized protein MGC137098	0.353271	0.974917	-0.0366494	0.101578	0.806475	0.986961	-0.0189346	0.53466	0.963019	-0.0543641	0.0871968
ENSBTAG00000003460	505722	TCEA1	transcription elongation factor A1	0.353518	1.07454	0.103717	0.101661	0.965387	1.08682	0.120113	0.164832	1.06239	0.0873201	0.305668
ENSBTAG00000015781	614311	TRMT13	tRNA methyltransferase 13 homolog	0.353528	1.12723	0.172777	0.101674	0.250805	1.24983	0.32173	0.0203269	1.01665	0.0238242	0.851147
ENSBTAG00000000660	508561	FAM83D	family with sequence similarity 83 member D	0.353705	0.816177	-0.293047	0.101752	0.23468	0.644812	-0.63305	0.0173988	1.03308	0.0469561	0.846532
ENSBTAG00000021041	504848	PRAM1	PML-RARA regulated adaptor molecule 1	0.353737	1.19562	0.257763	0.101767	0.284413	1.03274	0.0464819	0.805766	1.38419	0.469045	0.0226132
ENSBTAG00000016213	100141142	SYCE2	synaptonemal complex central element protein 2	0.353752	0.856309	-0.223797	0.101776	0.729876	0.937226	-0.0935313	0.614105	0.782378	-0.354062	0.0693465
ENSBTAG00000033160	511583	FAM114A1	family with sequence similarity 114 member A1	0.354139	0.82688	-0.27425	0.101909	0.99718	0.824583	-0.278263	0.231067	0.829183	-0.270238	0.2442
ENSBTAG00000021583	540456	TPGS2	tubulin polyglutamylase complex subunit 2	0.354359	1.10565	0.144892	0.101985	0.997705	1.10458	0.143499	0.221857	1.10672	0.146284	0.21343
NA	784778	LOC784778	NA	0.354447	1.37197	0.456251	0.102019	0.708863	1.13074	0.177271	0.640105	1.66466	0.735232	0.0655843
ENSBTAG00000016259	509630	KIAA1958	KIAA1958	0.354467	1.22232	0.289623	0.10203	0.887777	1.27207	0.34718	0.0872693	1.17452	0.232067	0.24103
ENSBTAG00000023007	531152	LOC531152	sodium/glucose cotransporter 1-like	0.355368	1.15269	0.205001	0.10238	0.900554	1.10088	0.138658	0.409357	1.20693	0.271344	0.116793
ENSBTAG00000021727	528416	NTSR1	neurotensin receptor 1	0.355398	1.61267	0.68945	0.102393	0.976396	1.53388	0.617188	0.251235	1.6955	0.761713	0.161164
NA	525592	-	NA	0.355608	1.65955	0.730796	0.102459	0.938094	1.87569	0.907421	0.138533	1.46833	0.554171	0.355182
NA	539971	KCNH2	NA	0.355661	0.695587	-0.523696	0.102491	0.662425	0.884589	-0.17692	0.683275	0.546968	-0.870472	0.0577256
ENSBTAG00000007096	504318	GAS8	growth arrest specific 8	0.355911	0.874883	-0.192838	0.102573	0.545813	0.786692	-0.346129	0.0430315	0.972961	-0.0395467	0.804929
NA	784092	CLEC1B	NA	0.356029	0.865994	-0.207571	0.102623	0.50462	0.774164	-0.36929	0.0384176	0.968718	-0.0458515	0.78298
ENSBTAG00000015087	539879	KLHL35	kelch like family member 35	0.356396	0.76378	-0.38877	0.10274	0.647896	0.918592	-0.122504	0.704852	0.635059	-0.655036	0.0558416
ENSBTAG00000015788	538331	CCDC171	coiled-coil domain containing 171	0.356532	0.839274	-0.252786	0.102811	0.64574	0.743973	-0.426678	0.0555013	0.946783	-0.0788937	0.707591
ENSBTAG00000007016	505637	CNPY4	canopy FGF signaling regulator 4	0.356588	1.08976	0.124006	0.102836	0.540104	1.13953	0.188437	0.0423506	1.04216	0.0595742	0.495547
ENSBTAG00000009436	513599	TMEM79	transmembrane protein 79	0.356588	1.51351	0.597898	0.102838	0.907035	1.73065	0.79131	0.12495	1.32362	0.404486	0.420039
NA	786364	LOC786364	NA	0.356606	0.691987	-0.531183	0.102859	0.972013	0.722789	-0.468354	0.256756	0.662498	-0.594013	0.155243
ENSBTAG00000032049	664638	TAS2R16	taste 2 receptor member 16	0.357124	0.944764	-0.0819739	0.103078	0.713749	0.977967	-0.0321418	0.638186	0.912688	-0.131806	0.0669421
ENSBTAG00000011530	522202	CDH15	cadherin 15	0.357784	0.813086	-0.29852	0.10329	0.693081	0.900578	-0.151076	0.500554	0.734094	-0.445963	0.0588188
ENSBTAG00000031917	100298738	SCAF8	SR-related CTD associated factor 8	0.35794	1.10563	0.144868	0.103362	0.935689	1.13258	0.179613	0.133901	1.07932	0.110124	0.347398
ENSBTAG00000017132	522691	TTC22	tetratricopeptide repeat domain 22	0.358264	1.83223	0.873602	0.103466	0.459942	2.91544	1.54371	0.0346722	1.15148	0.203489	0.764836
NA	789034	C13H20orf204	NA	0.358442	0.77254	-0.372319	0.103555	0.987163	0.788191	-0.343382	0.276862	0.757199	-0.401256	0.206875
ENSBTAG00000021248	517505	C25H7orf26	chromosome 25 C7orf26 homolog	0.358443	0.950731	-0.0728907	0.103566	0.662583	0.976682	-0.0340398	0.537073	0.92547	-0.111742	0.0549184
ENSBTAG00000004288	533917	GSTA4	glutathione S-transferase alpha 4	0.358681	1.21917	0.285898	0.10364	0.00938255	1.39747	0.482819	0.0134601	1.06362	0.0889762	0.615789
ENSBTAG00000020886	510385	UTP25	UTP25, small subunit processor component	0.358953	0.854839	-0.226275	0.103756	0.893435	0.897477	-0.156053	0.384667	0.814227	-0.296496	0.108825
ENSBTAG00000017852	537539	ALDH9A1	aldehyde dehydrogenase 9 family member A1	0.359148	0.875432	-0.191933	0.103856	0.97222	0.858994	-0.219279	0.182599	0.892185	-0.164586	0.311223
ENSBTAG00000039231	615685	MTURN	maturin, neural progenitor differentiation regulator homolog	0.359649	1.20791	0.272518	0.10406	0.547879	1.40276	0.488272	0.0436564	1.04013	0.0567632	0.80225
ENSBTAG00000004010	282647	PAPPA	pappalysin 1	0.359664	0.764483	-0.387444	0.104091	0.928637	0.803817	-0.315061	0.260828	0.727073	-0.459827	0.108237
ENSBTAG00000018432	281952	SLC6A15	solute carrier family 6 member 15	0.359746	1.19236	0.25382	0.10412	0.133914	0.938135	-0.0921328	0.664199	1.51548	0.599772	0.0109
NA	510062	LOC510062	uncharacterized LOC510062	0.359935	0.67783	-0.561004	0.104213	0.0660746	1.25675	0.329693	0.484386	0.36559	-1.4517	0.0061675
ENSBTAG00000005842	508399	ABCC10	ATP binding cassette subfamily C member 10	0.360393	0.861797	-0.214581	0.104367	0.645932	0.798169	-0.325234	0.0527783	0.930497	-0.103927	0.513427
ENSBTAG00000021116	507518	EXOC6	exocyst complex component 6	0.360452	0.923572	-0.114703	0.104389	0.121183	1.01389	0.0199002	0.82198	0.841301	-0.249306	0.0112167
ENSBTAG00000011198	282318	PPP1CC	protein phosphatase 1 catalytic subunit gamma	0.360473	1.08548	0.118328	0.104401	0.774197	1.13381	0.18118	0.0807683	1.0392	0.0554761	0.57609
ENSBTAG00000019555	538651	ZSCAN20	zinc finger and SCAN domain containing 20	0.36049	1.19888	0.261683	0.104422	0.792916	1.31406	0.394028	0.0854781	1.09379	0.129338	0.555823
ENSBTAG00000034332	511494	LOC511494	uncharacterized LOC511494	0.360647	0.961123	-0.0572075	0.104494	0.591627	0.990167	-0.0142561	0.765577	0.93293	-0.100159	0.0489645
ENSBTAG00000008931	530908	CREG1	cellular repressor of E1A stimulated genes 1	0.360913	1.20217	0.265644	0.104593	0.0223527	0.844914	-0.243124	0.281929	1.71049	0.774412	0.0026841
ENSBTAG00000001235	516008	CD200R1L	CD200 receptor 1-like	0.361096	1.3985	0.483879	0.104657	0.98549	1.35827	0.441772	0.283161	1.43992	0.525987	0.204664
ENSBTAG00000037795	616593	CYP2C87	cytochrome P450, family 2, subfamily C, polypeptide 87	0.361314	1.22881	0.297258	0.104742	0.384207	1.49162	0.576879	0.0289117	1.0123	0.0176364	0.942415
ENSBTAG00000012060	514448	LPIN2	lipin 2	0.36137	0.847488	-0.238736	0.104763	0.70747	0.914664	-0.128686	0.468073	0.785245	-0.348786	0.0610696
ENSBTAG00000009428	521175	GAN	gigaxonin	0.362168	1.11523	0.157341	0.10507	0.905853	1.15595	0.209074	0.126008	1.07595	0.105608	0.426803
ENSBTAG00000024561	326601	H3F3A	H3 histone, family 3A	0.362259	0.957959	-0.0619639	0.105102	0.893435	0.972666	-0.039984	0.444579	0.943475	-0.0839437	0.119338
NA	505707	FAM78B	NA	0.36226	0.524802	-0.930154	0.105113	0.709061	0.781334	-0.355988	0.648274	0.352496	-1.50432	0.0670834
ENSBTAG00000013974	510133	TMEM215	transmembrane protein 215	0.362375	0.959842	-0.0591315	0.105174	0.823023	0.941726	-0.0866202	0.0942345	0.978306	-0.0316427	0.524983
ENSBTAG00000025183	512899	ANKRD40CL	ANKRD40 C-terminal like	0.363417	1.53122	0.614678	0.105554	0.959623	1.6582	0.729615	0.169189	1.41396	0.499742	0.33871
ENSBTAG00000017717	516989	RALYL	RALY RNA binding protein like	0.363486	1.29748	0.375711	0.105583	0.559871	1.55632	0.638137	0.0444945	1.08169	0.113285	0.703788
ENSBTAG00000034992	508412	MCTS1	MCTS1, re-initiation and release factor	0.363889	0.933192	-0.0997537	0.105766	0.637359	0.979737	-0.0295337	0.724362	0.888859	-0.169974	0.0554619
ENSBTAG00000011381	512803	SLC30A3	solute carrier family 30 member 3	0.364853	1.45104	0.537084	0.106128	0.997705	1.45671	0.54271	0.238837	1.44539	0.531457	0.248295
ENSBTAG00000000022	100139879	NUP37	nucleoporin 37	0.364991	0.909459	-0.13692	0.106201	0.940181	0.931452	-0.102446	0.378488	0.887984	-0.171394	0.149178
ENSBTAG00000016846	286863	YWHAB	tyrosine 3-monooxygenase/tryptophan 5-monooxygenase activation protein beta	0.365316	1.07356	0.102407	0.106317	0.821688	1.05027	0.0707577	0.338301	1.09737	0.134057	0.0798814
ENSBTAG00000039983	789246	LOC789246	olfactory receptor 1361	0.365881	0.630236	-0.666035	0.10652	0.772719	0.805256	-0.312481	0.576195	0.493257	-1.01959	0.0811008
NA	520267	MYPOP	NA	0.365957	1.34908	0.431981	0.106548	0.339429	1.00096	0.0013909	0.996888	1.81828	0.862571	0.025828
ENSBTAG00000021115	507847	ZNF692	zinc finger protein 692	0.366211	0.912556	-0.132015	0.106644	0.961932	0.924632	-0.113049	0.27133	0.900637	-0.150982	0.147614
ENSBTAG00000001324	282468	SLCO2A1	solute carrier organic anion transporter family member 2A1	0.366318	0.690264	-0.53478	0.106686	0.980139	0.703945	-0.506466	0.163379	0.676849	-0.563094	0.123837
NA	783827	-	NA	0.367393	0.725099	-0.463749	0.107059	0.496208	0.955514	-0.0656516	0.866426	0.550248	-0.861847	0.0393452
ENSBTAG00000006679	407219	MITF	melanocyte inducing transcription factor	0.367854	1.27108	0.346054	0.107216	0.626908	1.06987	0.0974359	0.738436	1.51013	0.594672	0.0546009
ENSBTAG00000009180	510831	NRSN1	neurensin 1	0.368283	0.937615	-0.0929328	0.107352	0.39462	0.988894	-0.0161119	0.824798	0.888994	-0.169754	0.0306355
ENSBTAG00000006704	539906	CCDC185	coiled-coil domain containing 185	0.368508	1.06462	0.0903325	0.107436	0.651827	1.01955	0.0279261	0.714173	1.11168	0.152739	0.058312
ENSBTAG00000005386	282357	SLC2A2	solute carrier family 2 member 2	0.36894	1.23142	0.300328	0.107595	0.97588	1.26225	0.336002	0.17894	1.20135	0.264654	0.284579
ENSBTAG00000020759	531802	NCLN	nicalin	0.369024	0.873713	-0.194769	0.107628	0.960614	0.895752	-0.158829	0.340309	0.852216	-0.230709	0.172619
ENSBTAG00000018645	507415	DLX5	distal-less homeobox 5	0.369186	1.30747	0.386776	0.107681	0.605256	1.18049	0.239389	0.361873	1.4481	0.534163	0.0524956
ENSBTAG00000044184	526529	TUBGCP3	tubulin gamma complex associated protein 3	0.369234	1.09388	0.129458	0.107701	0.982721	1.10269	0.141022	0.181458	1.08515	0.117893	0.259933
NA	782895	LOC782895	NA	0.369271	1.13192	0.178773	0.107717	0.436499	1.26925	0.343971	0.0339953	1.00945	0.0135752	0.928234
ENSBTAG00000012377	617368	ECHDC3	enoyl-CoA hydratase domain containing 3	0.369618	0.767265	-0.382204	0.107837	0.748763	0.892598	-0.163918	0.612522	0.65953	-0.60049	0.0766775
ENSBTAG00000017685	445543	JUP	junction plakoglobin	0.369618	1.21034	0.275412	0.10784	0.989461	1.224	0.291603	0.216138	1.19683	0.25922	0.269141
ENSBTAG00000040193	514615	COLQ	collagen like tail subunit of asymmetric acetylcholinesterase	0.369768	1.13403	0.181465	0.107895	0.638709	1.23956	0.309824	0.0564667	1.0375	0.0531056	0.729118
NA	515768	FABP2	NA	0.370209	0.734895	-0.444389	0.108063	0.453921	0.956977	-0.0634442	0.862049	0.564351	-0.825334	0.035441
ENSBTAG00000010535	777785	TXNDC8	thioredoxin domain containing 8	0.37022	0.916786	-0.125343	0.108072	0.930245	0.894735	-0.160468	0.142887	0.93938	-0.0902186	0.399118
ENSBTAG00000005586	414732	GATM	glycine amidinotransferase	0.3707	1.47252	0.558286	0.108256	0.930629	1.34524	0.427858	0.332389	1.61185	0.688713	0.127165
ENSBTAG00000004449	538147	DGKE	diacylglycerol kinase epsilon	0.370876	1.17831	0.236717	0.108319	0.606231	1.30425	0.383224	0.0503388	1.06452	0.0902094	0.62513
ENSBTAG00000002568	536745	GPKOW	G-patch domain and KOW motifs	0.370977	0.887118	-0.172802	0.108363	0.241604	0.965015	-0.0513761	0.67024	0.815509	-0.294228	0.0244366
ENSBTAG00000007110	532635	RCOR3	REST corepressor 3	0.370995	1.1444	0.194592	0.108413	0.282131	1.27347	0.348768	0.0244921	1.02841	0.0404155	0.777237
ENSBTAG00000020022	616008	IL13RA2	interleukin 13 receptor subunit alpha 2	0.371448	1.28822	0.365374	0.108614	0.0145979	0.845036	-0.242916	0.392006	1.96382	0.973664	0.00280326
ENSBTAG00000018238	507417	ABTB1	ankyrin repeat and BTB domain containing 1	0.371898	1.48286	0.568379	0.108769	0.942943	1.55779	0.639498	0.107928	1.41153	0.497261	0.204059
ENSBTAG00000014470	505677	ALDH1L1	aldehyde dehydrogenase 1 family member L1	0.371898	0.898654	-0.154162	0.108774	0.40224	0.986742	-0.0192554	0.87712	0.81843	-0.289069	0.0313927
ENSBTAG00000000202	504418	SLC25A19	solute carrier family 25 member 19	0.371898	1.26933	0.344063	0.108778	0.957951	1.22707	0.29522	0.252921	1.31303	0.392905	0.134018
ENSBTAG00000039377	540117	SLITRK2	SLIT and NTRK like family member 2	0.371912	0.879184	-0.185763	0.108794	0.994037	0.883855	-0.178119	0.266435	0.874538	-0.193407	0.229147
NA	527863	-	NA	0.372084	0.545818	-0.873508	0.108866	0.560001	0.883805	-0.178199	0.809615	0.337085	-1.56882	0.0466137
ENSBTAG00000006712	513555	ECPAS	Ecm29 proteasome adaptor and scaffold	0.372781	1.08901	0.123014	0.109148	0.376403	1.18553	0.245526	0.0292451	1.00035	0.0005028	0.996148
ENSBTAG00000048237	613731	FGF9	fibroblast growth factor 9	0.372928	1.46474	0.550642	0.109203	0.996944	1.45505	0.541072	0.255792	1.47449	0.560211	0.240039
ENSBTAG00000005970	541236	XBP1	X-box binding protein 1	0.372996	0.808244	-0.307137	0.109228	0.634706	0.694251	-0.52647	0.056496	0.940954	-0.0878034	0.736163
ENSBTAG00000001535	512028	LIPH	lipase H	0.373058	0.753345	-0.408617	0.109258	0.797325	0.652473	-0.616009	0.0894562	0.869812	-0.201224	0.563061
ENSBTAG00000000925	523294	GLT8D2	glycosyltransferase 8 domain containing 2	0.37438	0.779965	-0.358519	0.109751	0.979557	0.762415	-0.391351	0.169097	0.797918	-0.325687	0.248161
ENSBTAG00000009775	539569	PRRG3	proline rich and Gla domain 3	0.374673	0.733462	-0.447206	0.109865	0.477933	0.965086	-0.0512704	0.892516	0.557429	-0.843141	0.0382938
ENSBTAG00000006013	520927	NT5DC3	5'-nucleotidase domain containing 3	0.374677	0.736833	-0.44059	0.109872	0.33041	1.01668	0.023859	0.949121	0.534018	-0.905039	0.025716
ENSBTAG00000040320	520402	LOC520402	proteoglycan 3	0.374744	0.544434	-0.877172	0.109903	0.519277	0.908035	-0.13918	0.85177	0.326428	-1.61516	0.0425284
ENSBTAG00000047871	516413	KLF17	Kruppel like factor 17	0.374795	2.18077	1.12484	0.109923	0.661931	3.47685	1.79778	0.0586044	1.36784	0.451901	0.615714
ENSBTAG00000016019	100301024	LOC100301024	histone H2B type 1-A	0.375155	0.612053	-0.708271	0.110034	0.322786	0.362859	-1.46252	0.0251222	1.03238	0.0459751	0.939061
NA	535569	-	NA	0.37522	0.564891	-0.823956	0.110065	0.985985	0.538227	-0.893712	0.212835	0.592875	-0.7542	0.289725
ENSBTAG00000007545	533130	PHLPP2	PH domain and leucine rich repeat protein phosphatase 2	0.375865	0.76533	-0.385846	0.110265	0.461175	0.974887	-0.0366924	0.910896	0.600818	-0.735	0.0368434
ENSBTAG00000006082	282218	DNASE2	deoxyribonuclease 2, lysosomal	0.375968	0.881639	-0.18174	0.110301	0.41189	0.781352	-0.355955	0.0324866	0.994798	-0.00752428	0.96114
ENSBTAG00000012217	541294	PLA2G2F	phospholipase A2 group IIF	0.376028	0.844237	-0.244281	0.110328	0.594126	0.742064	-0.430384	0.0513509	0.960477	-0.0581774	0.779544
NA	407226	MOGAT2	NA	0.376646	1.44737	0.533434	0.110579	0.995088	1.46304	0.54897	0.217051	1.43187	0.517898	0.242974
ENSBTAG00000009412	507461	SIAE	sialic acid acetylesterase	0.376752	0.811025	-0.302182	0.110627	0.956518	0.830659	-0.267672	0.209328	0.791855	-0.336692	0.119393
ENSBTAG00000000162	540089	ANAPC16	anaphase promoting complex subunit 16	0.376763	0.904806	-0.144319	0.110636	0.967517	0.917336	-0.124477	0.284831	0.892448	-0.164161	0.163816
ENSBTAG00000020262	528142	PSME4	proteasome activator subunit 4	0.376931	1.09661	0.133048	0.110719	0.556674	1.181	0.240014	0.0468523	1.01824	0.0260828	0.817912
ENSBTAG00000031236	780846	LOC780846	uncharacterized LOC780846	0.376943	0.78649	-0.3465	0.110734	0.329455	0.611925	-0.708572	0.0258266	1.01085	0.0155725	0.957611
NA	407238	ESR1	NA	0.377083	1.21721	0.283575	0.110853	0.787857	1.1015	0.139476	0.560163	1.34506	0.427674	0.0868132
NA	787632	-	NA	0.377177	1.30411	0.383064	0.110893	0.966702	1.35138	0.434437	0.156628	1.25849	0.331691	0.273167
ENSBTAG00000013648	517861	POU6F2	POU class 6 homeobox 2	0.377314	1.47028	0.556088	0.110939	0.947786	1.34416	0.426703	0.373519	1.60823	0.685474	0.160762
NA	787081	TRABD2B	NA	0.377337	0.853211	-0.229026	0.110951	0.883641	0.905958	-0.142484	0.468701	0.803534	-0.315569	0.119702
ENSBTAG00000014314	515531	HPS1	HPS1, biogenesis of lysosomal organelles complex 3 subunit 1	0.37794	0.917268	-0.124584	0.11118	0.915569	0.942401	-0.0855868	0.424795	0.892806	-0.163582	0.137044
ENSBTAG00000021328	540759	SPHKAP	SPHK1 interactor, AKAP domain containing	0.378178	1.15788	0.211484	0.111284	0.443755	1.02894	0.0411637	0.807593	1.30297	0.381804	0.0354842
ENSBTAG00000020303	533554	FBXO38	F-box protein 38	0.379268	1.07936	0.110177	0.111667	0.601708	1.12305	0.167419	0.0510765	1.03737	0.0529356	0.514421
ENSBTAG00000007041	505820	SERPINA3-8	SERPINA3-8	0.379555	0.83128	-0.266594	0.111791	0.985603	0.819292	-0.28755	0.194856	0.843442	-0.245639	0.264722
ENSBTAG00000011524	540834	XRN1	5'-3' exoribonuclease 1	0.379566	1.07785	0.108154	0.1118	0.509484	1.14917	0.200597	0.0420141	1.01095	0.0157118	0.864738
NA	783564	-	NA	0.380142	0.782143	-0.354496	0.111987	0.700366	0.833789	-0.262245	0.265886	0.733695	-0.446747	0.067145
NA	519798	-	NA	0.380222	0.809564	-0.304784	0.112027	0.922778	0.760028	-0.395876	0.14199	0.862328	-0.213691	0.416689
ENSBTAG00000010246	100125303	GRTP1	growth hormone regulated TBC protein 1	0.380665	0.850037	-0.234402	0.112186	0.785652	0.780234	-0.358021	0.0882407	0.926085	-0.110783	0.582064
ENSBTAG00000037404	530084	LRFN4	leucine rich repeat and fibronectin type III domain containing 4	0.380736	1.49389	0.579071	0.112213	0.508954	1.29651	0.374631	0.329516	1.72131	0.783511	0.0516046
ENSBTAG00000015801	534413	EFNB1	ephrin B1	0.381072	1.34411	0.426648	0.11234	0.508189	1.15676	0.210091	0.486424	1.56179	0.643205	0.0444251
ENSBTAG00000001176	539619	LRRN1	leucine rich repeat neuronal 1	0.381912	1.35059	0.433595	0.112668	0.916197	1.40291	0.488427	0.0987941	1.30023	0.378763	0.192948
ENSBTAG00000014390	521746	MTMR9	myotubularin related protein 9-like	0.382154	0.890882	-0.166694	0.112768	0.981059	0.879632	-0.185028	0.206381	0.902275	-0.14836	0.30664
ENSBTAG00000013670	511556	SLC46A2	solute carrier family 46 member 2	0.382197	1.51388	0.598249	0.112797	0.992816	1.48512	0.57058	0.274498	1.54319	0.625919	0.232386
ENSBTAG00000009144	286882	BPIFA2A	BPI fold containing family A, member 2A	0.383618	1.32257	0.403348	0.113304	0.973505	1.27173	0.346796	0.323582	1.37545	0.459901	0.195582
ENSBTAG00000018519	539169	GAS2L2	growth arrest specific 2 like 2	0.383877	0.723986	-0.465966	0.113391	0.882902	0.819063	-0.287954	0.474833	0.639946	-0.643978	0.121198
ENSBTAG00000016505	785640	TMC7	transmembrane channel like 7	0.384136	0.836572	-0.257438	0.113485	0.211486	0.753268	-0.408765	0.0287588	0.92909	-0.10611	0.541592
ENSBTAG00000019859	539815	B3GALT2	beta-1,3-galactosyltransferase 2	0.384522	0.751308	-0.412523	0.11364	0.980067	0.727266	-0.459445	0.206052	0.776145	-0.365601	0.309846
ENSBTAG00000007567	615687	TMX3	thioredoxin related transmembrane protein 3	0.385022	1.11591	0.158224	0.11381	0.92434	1.0921	0.127107	0.278907	1.14024	0.189342	0.114443
ENSBTAG00000011007	533184	TTYH2	tweety family member 2	0.385301	1.28365	0.360252	0.113927	0.943324	1.23353	0.302796	0.254591	1.3358	0.417709	0.122592
ENSBTAG00000015346	512427	NASP	nuclear autoantigenic sperm protein	0.385364	0.89843	-0.154522	0.113954	0.882335	0.936158	-0.0951754	0.476997	0.862222	-0.213868	0.121271
ENSBTAG00000001843	509188	WBP1	WW domain binding protein 1	0.38564	0.910192	-0.135758	0.114085	0.915361	0.937669	-0.0928494	0.430769	0.883519	-0.178666	0.139409
ENSBTAG00000013602	540661	BRWD1	bromodomain and WD repeat domain containing 1	0.385674	1.06633	0.0926583	0.114101	0.0983124	1.13658	0.184704	0.0133134	1.00042	0.000612484	0.992752
ENSBTAG00000004420	617684	BAHD1	bromo adjacent homology domain containing 1	0.385788	1.27234	0.347484	0.114147	0.77346	1.11494	0.156963	0.600846	1.45196	0.538005	0.0860205
ENSBTAG00000010071	534287	FBXO3	F-box protein 3	0.386118	1.10521	0.144326	0.114279	0.481198	1.1496	0.201135	0.0489742	1.06254	0.0875165	0.367648
ENSBTAG00000018201	512373	TKFC	triokinase and FMN cyclase	0.386185	0.896047	-0.158353	0.114311	0.633133	0.970502	-0.043197	0.751489	0.827305	-0.273509	0.0582225
ENSBTAG00000021177	510214	ADAMTS14	ADAM metallopeptidase with thrombospondin type 1 motif 14	0.386185	0.815082	-0.294983	0.114316	0.263073	0.960143	-0.0586794	0.787957	0.691937	-0.531287	0.0248231
ENSBTAG00000006493	506507	CLP1	cleavage and polyadenylation factor I subunit 1	0.386551	0.890299	-0.167639	0.114505	0.660575	0.965225	-0.0510634	0.723889	0.821189	-0.284214	0.0626318
ENSBTAG00000014748	617388	LOC617388	olfactory receptor 8S1	0.386872	0.675168	-0.566681	0.11463	0.737393	0.776115	-0.365658	0.368049	0.587351	-0.767704	0.0695928
ENSBTAG00000020757	540653	PCBP2	poly(rC) binding protein 2	0.386891	0.879353	-0.185486	0.114641	0.977279	0.871108	-0.199076	0.140187	0.887676	-0.171895	0.198904
ENSBTAG00000001529	513054	NSD3	nuclear receptor binding SET domain protein 3	0.387046	1.09461	0.130418	0.114692	0.292559	1.17905	0.237624	0.0261203	1.01622	0.0232113	0.813823
NA	100140745	LOC100140745	URG7 protein	0.387259	1.3066	0.385813	0.114773	0.14786	0.904804	-0.144322	0.664979	1.88681	0.915947	0.0128403
ENSBTAG00000001814	781625	PLXND1	plexin D1	0.388366	0.876658	-0.189913	0.115148	0.849496	0.928884	-0.10643	0.518502	0.827369	-0.273397	0.109254
NA	100848466	PGR	NA	0.388602	1.22207	0.289329	0.115231	0.561601	1.04451	0.0628286	0.798177	1.42982	0.51583	0.0486042
ENSBTAG00000013620	282110	UCHL5	ubiquitin C-terminal hydrolase L5	0.388669	1.0724	0.100837	0.115261	0.764403	1.11546	0.157643	0.0842154	1.03099	0.0440316	0.614101
ENSBTAG00000032369	511280	NMI	N-myc and STAT interactor	0.38885	0.864282	-0.210426	0.115355	0.914927	0.892756	-0.163663	0.303998	0.836717	-0.257189	0.114583
ENSBTAG00000024180	614970	LOC614970	histone cluster 1, H2	0.38906	0.746254	-0.422262	0.115435	0.315223	0.912014	-0.132872	0.6632	0.610621	-0.711652	0.0303063
NA	618464	-	NA	0.389727	0.903665	-0.14614	0.115697	0.353021	1.00453	0.0065238	0.958776	0.812926	-0.298804	0.0286397
ENSBTAG00000003947	508156	SSBP4	single stranded DNA binding protein 4	0.389995	0.93534	-0.0964379	0.1158	0.778297	0.901941	-0.148894	0.08825	0.969974	-0.0439816	0.599163
NA	100337422	SIM2	NA	0.390117	0.962448	-0.0552201	0.115858	0.494353	0.995562	-0.00641622	0.893051	0.930434	-0.104024	0.0416451
ENSBTAG00000018824	509133	MIA3	MIA SH3 domain ER export factor 3	0.390467	1.1219	0.165939	0.11599	0.968212	1.13504	0.182748	0.141625	1.1089	0.149131	0.225138
ENSBTAG00000048171	286837	TAP	tracheal antimicrobial peptide	0.390653	1.59756	0.675873	0.116083	0.683139	1.3357	0.417591	0.385533	1.91077	0.934154	0.0632754
ENSBTAG00000025035	281422	PRLR	prolactin receptor	0.390942	1.17401	0.231441	0.116198	0.98419	1.19209	0.253497	0.212663	1.1562	0.209385	0.299539
ENSBTAG00000001580	504256	CLGN	calmegin	0.391094	1.11982	0.163262	0.116267	0.783238	1.05379	0.0755853	0.594198	1.18998	0.250939	0.0899624
ENSBTAG00000039718	515385	FABP9	fatty acid binding protein 9	0.391094	1.71059	0.774494	0.116273	0.630025	1.18996	0.250914	0.697439	2.459	1.29807	0.0573479
ENSBTAG00000012382	613717	KCTD9	potassium channel tetramerization domain containing 9	0.392208	1.1137	0.155362	0.116715	0.908124	1.15449	0.20725	0.137312	1.07436	0.103474	0.446205
ENSBTAG00000012341	282419	CSNK2A1	casein kinase 2 alpha 1	0.392384	1.07221	0.100587	0.11678	0.955968	1.08813	0.121854	0.174711	1.05652	0.0793194	0.368943
ENSBTAG00000019509	614149	NUDT5	nudix hydrolase 5	0.392511	1.11629	0.158716	0.116839	0.995088	1.11235	0.153612	0.27329	1.12025	0.163821	0.243884
ENSBTAG00000021061	282015	PSMC5	proteasome 26S subunit, ATPase 5	0.392783	1.06167	0.0863388	0.116939	0.981495	1.05654	0.0793492	0.238826	1.06683	0.0933284	0.169388
ENSBTAG00000007783	510420	MYBL2	MYB proto-oncogene like 2	0.393303	1.21376	0.279489	0.117118	0.987616	1.22601	0.293966	0.166018	1.20165	0.265012	0.209234
ENSBTAG00000000368	512316	OR56A1	olfactory receptor, family 56, subfamily A, member 1	0.393802	0.756414	-0.402752	0.117299	0.995407	0.750542	-0.413995	0.246361	0.762332	-0.391508	0.271898
ENSBTAG00000014417	524593	CASTOR2	cytosolic arginine sensor for mTORC1 subunit 2	0.393802	1.48509	0.570546	0.117303	0.573664	1.8623	0.897087	0.0501812	1.18428	0.244005	0.572566
ENSBTAG00000003954	540563	ASH1L	ASH1 like histone lysine methyltransferase	0.393887	1.05916	0.0829146	0.117368	0.549393	1.10844	0.148537	0.0477724	1.01206	0.0172919	0.806109
ENSBTAG00000004660	617860	SPATS2	spermatogenesis associated serine rich 2	0.393887	0.83246	-0.264547	0.117374	0.0362969	0.995077	-0.00712024	0.969071	0.696418	-0.521975	0.0107221
ENSBTAG00000012870	507682	BMP5	bone morphogenetic protein 5	0.394512	1.3636	0.447419	0.117643	0.730932	1.14949	0.200996	0.588222	1.61758	0.693841	0.0745919
ENSBTAG00000020399	788471	RNF139	ring finger protein 139	0.394612	1.06951	0.0969536	0.117694	0.807355	1.10651	0.146018	0.0973379	1.03375	0.0478891	0.571611
ENSBTAG00000033648	517489	INTS12	integrator complex subunit 12	0.394612	0.88131	-0.182278	0.117697	0.839243	0.913751	-0.130127	0.331552	0.850021	-0.234429	0.0900883
ENSBTAG00000004011	536133	GALK2	galactokinase 2	0.394811	0.859751	-0.21801	0.117771	0.939502	0.840408	-0.250838	0.118599	0.879538	-0.185182	0.241058
ENSBTAG00000011872	504884	EML3	echinoderm microtubule associated protein like 3	0.394869	0.898189	-0.15491	0.117797	0.990793	0.901889	-0.148978	0.209808	0.894503	-0.160841	0.177485
ENSBTAG00000040580	618633	LOC618633	myeloid-associated differentiation marker-like	0.395002	0.886925	-0.173116	0.117854	0.997705	0.88813	-0.171156	0.26003	0.885722	-0.175075	0.249712
ENSBTAG00000008632	614731	BOLA2B	bolA family member 2B	0.395007	0.889483	-0.16896	0.117862	0.751895	0.952497	-0.0702129	0.633793	0.830638	-0.267708	0.0826109
ENSBTAG00000008579	509120	RCC2	regulator of chromosome condensation 2	0.395232	1.2241	0.291723	0.117953	0.797814	1.10194	0.14005	0.582536	1.3598	0.443396	0.094705
ENSBTAG00000001007	535541	SLC25A43	solute carrier family 25 member 43	0.395334	1.14458	0.194813	0.117995	0.883864	1.08649	0.119672	0.48333	1.20577	0.269954	0.125026
ENSBTAG00000032918	767867	SCGB1A1	secretoglobin family 1A member 1	0.395748	0.742458	-0.429619	0.118177	0.76054	0.625993	-0.675782	0.084916	0.880591	-0.183456	0.624853
ENSBTAG00000011333	531418	CLASP2	cytoplasmic linker associated protein 2	0.396343	1.14783	0.198915	0.118403	0.92279	1.1936	0.255324	0.140711	1.10382	0.142506	0.399783
ENSBTAG00000003546	510059	TFAM	transcription factor A, mitochondrial	0.396584	1.0879	0.121541	0.118494	0.973959	1.07575	0.105349	0.314287	1.10017	0.137733	0.193219
NA	615099	PIFO	NA	0.396614	0.964234	-0.0525452	0.118531	0.575271	0.992828	-0.0103846	0.820613	0.936463	-0.0947057	0.0517162
ENSBTAG00000002599	513234	MGARP	mitochondria localized glutamic acid rich protein	0.00322014	0.342247	-1.54689	0.000576097	0.033334	0.165997	-2.59077	8.15377e-05	0.705636	-0.503004	0.324463
ENSBTAG00000017335	100139648	HGFAC	HGF activator	0.397237	0.885926	-0.174741	0.118806	0.956162	0.908802	-0.137962	0.369656	0.863627	-0.21152	0.176148
ENSBTAG00000012915	505067	ZNF404	zinc finger protein 404	0.397326	0.764636	-0.387155	0.118845	0.988227	0.751269	-0.412599	0.213074	0.778241	-0.361712	0.272319
ENSBTAG00000016349	100125315	TEAD2	TEA domain transcription factor 2	0.397346	0.821231	-0.28414	0.118858	0.931885	0.849698	-0.234978	0.261092	0.793718	-0.333302	0.117919
ENSBTAG00000006534	522329	GTPBP8	GTP binding protein 8 (putative)	0.397383	1.12354	0.168053	0.118888	0.982634	1.13347	0.180752	0.168052	1.11369	0.155353	0.23248
ENSBTAG00000016879	506984	DENND11	KIAA1147	0.397724	1.25124	0.323354	0.119018	0.967214	1.28031	0.356491	0.141721	1.22282	0.290216	0.226317
ENSBTAG00000020221	530005	WNT5A	Wnt family member 5A	0.397749	1.27908	0.355112	0.119031	0.454814	1.06497	0.0908183	0.74589	1.53624	0.619405	0.038967
ENSBTAG00000020940	282142	ANXA11	annexin A11	0.398088	0.908962	-0.137709	0.119168	0.984851	0.904635	-0.144592	0.146598	0.913308	-0.130826	0.18642
ENSBTAG00000014494	508245	RNASET2	ribonuclease T2	0.398355	0.862099	-0.214075	0.119267	0.694331	0.793982	-0.332822	0.0673569	0.936059	-0.0953288	0.581862
ENSBTAG00000011973	777600	DCAF16	DDB1 and CUL4 associated factor 16	0.398502	1.3965	0.481818	0.119334	0.970482	1.42783	0.513825	0.126067	1.36586	0.449812	0.176828
ENSBTAG00000013705	506727	NFKBIE	NFKB inhibitor epsilon	0.398794	1.15295	0.205334	0.119451	0.960249	1.18497	0.244845	0.184435	1.12181	0.165823	0.361483
ENSBTAG00000013309	614310	SRSF4	serine and arginine rich splicing factor 4	0.398887	1.10605	0.145421	0.119485	0.973144	1.12114	0.164968	0.191915	1.09117	0.125874	0.313977
ENSBTAG00000003955	535092	MYO7A	myosin VIIA	0.398978	0.949428	-0.0748695	0.119527	0.816818	0.925308	-0.111994	0.101112	0.974177	-0.0377445	0.565847
ENSBTAG00000013462	516017	L1CAM	L1 cell adhesion molecule	0.398997	1.33377	0.415506	0.119542	0.894968	1.19977	0.262756	0.472727	1.48273	0.568256	0.13129
NA	781710	LOC781710	NA	0.399069	0.645348	-0.631851	0.119574	0.41067	0.85242	-0.230363	0.621045	0.488578	-1.03334	0.0380209
ENSBTAG00000000559	505640	PLTP	phospholipid transfer protein	0.399069	0.826629	-0.274687	0.119576	0.818549	0.752538	-0.410163	0.101715	0.908015	-0.139212	0.563874
ENSBTAG00000014653	505997	SPNS1	sphingolipid transporter 1 (putative)	0.399228	0.930668	-0.103662	0.119646	0.700366	0.895221	-0.159684	0.0683381	0.967518	-0.047639	0.567946
ENSBTAG00000006709	281355	NPPA	natriuretic peptide A	0.399421	1.1209	0.164662	0.119729	0.943324	1.15364	0.206189	0.164887	1.0891	0.123135	0.397598
ENSBTAG00000001877	767875	HMGN5	high mobility group nucleosome binding domain 5	0.39958	0.843791	-0.245043	0.119783	0.786283	0.90474	-0.144425	0.452415	0.786948	-0.34566	0.083886
ENSBTAG00000045538	100335806	MTLN	mitoregulin	0.399715	0.846542	-0.240346	0.119838	0.613858	0.917986	-0.123456	0.487129	0.780659	-0.357236	0.0562329
ENSBTAG00000016197	533996	PHLDB1	pleckstrin homology like domain family B member 1	0.399715	0.845607	-0.24194	0.119845	0.946057	0.868417	-0.20354	0.263112	0.823397	-0.280341	0.129705
ENSBTAG00000014668	508132	NAGK	N-acetylglucosamine kinase	0.399715	0.870989	-0.199273	0.119847	0.675197	0.911482	-0.133714	0.334525	0.832295	-0.264833	0.0663026
ENSBTAG00000013178	511791	ALAS2	5'-aminolevulinate synthase 2	0.399778	1.76	0.815573	0.119872	0.75223	2.31334	1.20997	0.0781957	1.33901	0.421172	0.521778
ENSBTAG00000009252	281886	KLRA1	killer cell lectin-like receptor subfamily A, member 1	0.399853	1.32464	0.405597	0.119906	0.904378	1.21107	0.276278	0.422189	1.44886	0.534916	0.130291
ENSBTAG00000016211	506310	GCDH	glutaryl-CoA dehydrogenase	0.400291	0.911411	-0.133827	0.120116	0.706319	0.952997	-0.0694561	0.503151	0.871639	-0.198198	0.0683245
ENSBTAG00000000941	783000	PLEKHB2	pleckstrin homology domain containing B2	0.400332	1.08406	0.116445	0.12014	0.226619	1.19817	0.260833	0.0193238	0.980817	-0.0279437	0.784128
ENSBTAG00000015419	526631	ARHGEF37	Rho guanine nucleotide exchange factor 37	0.400665	1.2592	0.332505	0.120276	0.446377	1.52853	0.612143	0.0380668	1.03732	0.0528667	0.84766
ENSBTAG00000039329	404100	RAET1G	retinoic acid early transcript 1G	0.40083	1.42939	0.515396	0.120331	0.388602	1.66186	0.732795	0.0467919	1.22944	0.297998	0.39393
ENSBTAG00000015595	506970	MCM5	minichromosome maintenance complex component 5	0.400843	0.84312	-0.24619	0.120341	0.866597	0.900876	-0.1506	0.472537	0.789067	-0.341781	0.114416
NA	512580	LOC512580	NA	0.401166	0.478353	-1.06385	0.120474	0.408714	0.230236	-2.11882	0.0345664	0.993856	-0.00889066	0.992387
ENSBTAG00000002865	541458	KCNIP1	potassium voltage-gated channel interacting protein 1	0.401272	0.756272	-0.403023	0.120524	0.705455	0.90731	-0.140332	0.691721	0.630376	-0.665715	0.0734807
ENSBTAG00000016762	539494	SLC25A12	solute carrier family 25 member 12	0.401276	1.11023	0.150856	0.120537	0.992079	1.11608	0.158434	0.240944	1.10441	0.143278	0.287046
ENSBTAG00000003668	511907	RADX	RPA1 related single stranded DNA binding protein, X-linked	0.401276	1.79578	0.844609	0.120537	0.172804	0.818828	-0.288367	0.697404	3.93833	1.97758	0.0152926
ENSBTAG00000037597	515414	LOC515414	olfactory receptor 2M3	0.401281	0.788161	-0.343438	0.120545	0.822465	0.877353	-0.188771	0.517129	0.708036	-0.498105	0.0996365
ENSBTAG00000032846	615113	ERICH2	glutamate rich 2	0.453309	0.83811	-0.254788	0.14203	0.0372323	0.59242	-0.755309	0.00515564	1.18569	0.245732	0.307868
ENSBTAG00000017422	533897	TAOK2	TAO kinase 2	0.401716	1.20401	0.267843	0.120717	0.923987	1.14548	0.195951	0.381774	1.26552	0.339735	0.138469
ENSBTAG00000039888	514372	MAGED2	MAGE family member D2	0.401746	0.873419	-0.195255	0.120733	0.959462	0.882578	-0.180205	0.177976	0.864355	-0.210304	0.119609
ENSBTAG00000014232	513295	GAL3ST1	galactose-3-O-sulfotransferase 1	0.402318	1.34861	0.431468	0.120928	0.844545	1.45764	0.543634	0.0920992	1.24773	0.319301	0.308254
NA	520085	-	NA	0.402607	0.93833	-0.0918328	0.121027	0.371912	0.999121	-0.00126928	0.987116	0.881238	-0.182396	0.0314929
ENSBTAG00000015092	615252	NOL12	nucleolar protein 12	0.403196	0.875106	-0.19247	0.121223	0.999256	0.874829	-0.192927	0.17992	0.875384	-0.192012	0.181879
ENSBTAG00000015108	768083	USHBP1	USH1 protein network component harmonin binding protein 1	0.403264	0.869014	-0.202549	0.121249	0.892256	0.915964	-0.126638	0.47982	0.82447	-0.278461	0.1312
ENSBTAG00000005615	404118	CEACAM1	carcinoembryonic antigen related cell adhesion molecule 1	0.403469	0.847826	-0.238159	0.121335	0.889028	0.900678	-0.150917	0.465986	0.798076	-0.325401	0.126874
ENSBTAG00000005723	516064	NEPRO	nucleolus and neural progenitor protein	0.403644	1.21439	0.280232	0.121415	0.970934	1.23722	0.307097	0.14665	1.19199	0.253367	0.226224
ENSBTAG00000016666	504761	RELCH	RAB11 binding and LisH domain, coiled-coil and HEAT repeat containing	0.403733	1.08409	0.116484	0.121457	0.658619	1.14501	0.195358	0.0641774	1.02641	0.0376104	0.70693
ENSBTAG00000008388	507738	THOC2	THO complex 2	0.403811	1.06679	0.0932765	0.121486	0.27162	1.14611	0.196741	0.0233495	0.992963	-0.0101881	0.89833
NA	784784	-	NA	0.404083	1.88827	0.917064	0.121592	0.412341	1.06903	0.0963011	0.900218	3.33532	1.73783	0.0353241
NA	529211	ARX	NA	0.404352	1.61781	0.694041	0.121685	0.396614	0.995562	-0.00641712	0.991606	2.62897	1.3945	0.0337425
ENSBTAG00000013260	506451	SPIN2	spindlin family, member 2	0.404357	1.09233	0.127405	0.121693	0.997705	1.09337	0.128787	0.249138	1.09128	0.126022	0.259024
ENSBTAG00000013764	404034	OPTC	opticin	0.404543	1.17936	0.238001	0.121773	0.482635	1.03668	0.0519705	0.789869	1.34167	0.424032	0.041943
ENSBTAG00000015769	614262	VSIG4	V-set and immunoglobulin domain containing 4	0.404894	0.833727	-0.262353	0.121903	0.87933	0.775414	-0.366961	0.125741	0.896425	-0.157745	0.497351
ENSBTAG00000036343	526488	LOC526488	heat shock transcription factor, Y-linked-like protein-like	0.405247	1.48224	0.56778	0.122051	0.84425	1.23835	0.308419	0.539423	1.77417	0.827141	0.112004
NA	404105	LOC404105	NA	0.405388	0.814046	-0.296817	0.122106	0.917995	0.869132	-0.202353	0.442814	0.762452	-0.391281	0.147604
ENSBTAG00000010048	505011	SPC25	SPC25, NDC80 kinetochore complex component	0.405606	0.688532	-0.538405	0.122184	0.964402	0.727887	-0.458214	0.301341	0.651304	-0.618596	0.168617
ENSBTAG00000016895	507430	NIPA2	NIPA magnesium transporter 2	0.406051	1.08712	0.120508	0.122342	0.274017	1.14718	0.19809	0.0318936	1.0302	0.0429251	0.617441
ENSBTAG00000027991	535565	ANAPC1	anaphase promoting complex subunit 1	0.406175	1.1429	0.1927	0.122392	0.476798	1.22654	0.294599	0.0460845	1.06496	0.090801	0.514607
ENSBTAG00000034987	614288	MKKS	McKusick-Kaufman syndrome	0.406794	0.858592	-0.219956	0.122603	0.76181	0.819763	-0.286721	0.0781847	0.89926	-0.15319	0.329662
ENSBTAG00000026192	522840	C25H7orf50	chromosome 25 C7orf50 homolog	0.407112	0.881278	-0.182331	0.122729	0.521429	0.983906	-0.023408	0.884248	0.789354	-0.341255	0.0465992
ENSBTAG00000002328	614487	KDM2B	lysine demethylase 2B	0.40761	0.783583	-0.351842	0.122922	0.749961	0.826576	-0.274781	0.24994	0.742826	-0.428903	0.0808571
ENSBTAG00000021121	511467	PPIL2	peptidylprolyl isomerase like 2	0.407663	1.10867	0.148836	0.122944	0.579293	1.02	0.0285627	0.827897	1.20506	0.269109	0.0537465
ENSBTAG00000006325	533678	NUDCD3	NudC domain containing 3	0.407813	1.0753	0.104736	0.123006	0.99718	1.07649	0.106339	0.251944	1.0741	0.103133	0.265943
ENSBTAG00000004558	614805	C10H15orf48	chromosome 10 C15orf48 homolog	0.407813	1.44601	0.532081	0.123008	0.99718	1.45478	0.540798	0.259062	1.4373	0.523364	0.274128
ENSBTAG00000031875	360196	BANF1	barrier to autointegration factor 1	0.407979	0.813732	-0.297375	0.123064	0.934574	0.801968	-0.318383	0.110438	0.825667	-0.276367	0.16179
ENSBTAG00000003111	526824	ATM	ATM serine/threonine kinase	0.408232	0.85744	-0.221892	0.123152	0.968592	0.869305	-0.202065	0.212564	0.845738	-0.241718	0.13994
ENSBTAG00000000203	281641	ATP6V1G1	ATPase H+ transporting V1 subunit G1	0.408277	0.934562	-0.0976371	0.123172	0.97222	0.944186	-0.0828563	0.343319	0.925036	-0.112418	0.203787
ENSBTAG00000006525	282604	FDXR	ferredoxin reductase	0.408331	1.23887	0.309028	0.123194	0.996192	1.23691	0.306741	0.147875	1.24084	0.311316	0.142309
ENSBTAG00000027420	617402	LOC617402	cystatin	0.935922	0.870391	-0.200265	0.658464	0.0375655	0.400114	-1.32152	0.0363512	1.89341	0.920987	0.130958
ENSBTAG00000001603	522186	YIPF7	Yip1 domain family member 7	0.408427	1.26329	0.337182	0.123248	0.000199499	0.777966	-0.362222	0.151131	2.05137	1.03658	0.000534224
ENSBTAG00000011598	784383	SOX2	SRY-box 2	0.408548	0.795065	-0.330855	0.123302	0.991705	0.804596	-0.313663	0.291613	0.785647	-0.348047	0.243808
NA	338325	XIST	NA	0.408584	1.10543	0.144609	0.12332	0.853786	1.15459	0.207386	0.115059	1.05836	0.0818317	0.520147
ENSBTAG00000037508	537712	EBF1	EBF transcription factor 1	0.408714	0.79777	-0.325955	0.123373	0.51642	0.655729	-0.608828	0.0461431	0.970579	-0.0430829	0.880336
ENSBTAG00000008713	511629	DCAF4	DDB1 and CUL4 associated factor 4	0.410286	0.897384	-0.156203	0.123957	0.964685	0.913181	-0.131027	0.326292	0.88186	-0.181379	0.180071
ENSBTAG00000002104	618397	RHPN1	rhophilin Rho GTPase binding protein 1	0.410286	0.752465	-0.410303	0.123968	0.894811	0.815875	-0.29358	0.369432	0.693983	-0.527027	0.116798
ENSBTAG00000003330	515124	ATL3	atlastin GTPase 3	0.410763	1.11319	0.154703	0.124131	0.978348	1.1236	0.168131	0.168181	1.10288	0.141274	0.242773
ENSBTAG00000021951	512694	RBM17	RNA binding motif protein 17	0.410829	0.961022	-0.0573585	0.124182	0.957097	0.969156	-0.0451998	0.379295	0.952957	-0.0695171	0.183363
ENSBTAG00000015518	788382	KRT12	keratin 12	0.410863	0.7963	-0.328615	0.124211	0.672997	0.6788	-0.558941	0.068726	0.93414	-0.0982891	0.735935
ENSBTAG00000026962	535264	XPOT	exportin for tRNA	0.41098	1.1068	0.146393	0.124258	0.855008	1.05826	0.0816976	0.531094	1.15756	0.211089	0.117573
ENSBTAG00000027924	538366	SNX18	sorting nexin 18	0.411134	1.09454	0.130324	0.12432	0.18594	0.973755	-0.0383697	0.736682	1.23031	0.299019	0.0168906
ENSBTAG00000004742	529631	RUNX1	runt related transcription factor 1	0.707033	0.793856	-0.333051	0.302421	0.0391199	0.599772	-0.737514	0.0456119	1.05075	0.0714126	0.836401
ENSBTAG00000014376	511883	ANKRD13A	ankyrin repeat domain 13A	0.411748	0.8144	-0.296191	0.124566	0.99718	0.812061	-0.300339	0.222398	0.816745	-0.292043	0.234845
ENSBTAG00000001246	282144	ATP1A1	ATPase Na+/K+ transporting subunit alpha 1	0.411754	1.21336	0.279004	0.124578	0.881202	1.152	0.204146	0.340003	1.27798	0.353863	0.107574
ENSBTAG00000007467	533735	MIB1	mindbomb E3 ubiquitin protein ligase 1	0.411876	1.13443	0.18197	0.124629	0.349805	1.19497	0.256976	0.048361	1.07696	0.106964	0.386847
NA	782183	WT1	NA	0.412198	1.11453	0.15644	0.124768	0.45273	1.03382	0.0479845	0.693029	1.20155	0.264895	0.0412932
ENSBTAG00000003719	506702	TDRD7	tudor domain containing 7	0.412278	0.876434	-0.190282	0.124823	0.737874	0.840018	-0.251507	0.0759449	0.914428	-0.129058	0.344684
ENSBTAG00000018048	618232	MED15	mediator complex subunit 15	0.412342	1.31023	0.389816	0.124861	0.988277	1.33621	0.418141	0.237047	1.28475	0.36149	0.304002
ENSBTAG00000030340	788579	IFFO2	intermediate filament family orphan 2	0.412388	1.09302	0.128314	0.124881	0.953944	1.07167	0.0998623	0.386012	1.11479	0.156766	0.180877
ENSBTAG00000018726	519929	RIMS3	regulating synaptic membrane exocytosis 3	0.412493	0.743717	-0.427174	0.12496	0.705137	0.904364	-0.145025	0.702629	0.611607	-0.709323	0.0754557
ENSBTAG00000003192	512099	TBC1D16	TBC1 domain family member 16	0.41306	0.828677	-0.271118	0.12519	0.983303	0.837183	-0.256386	0.194095	0.820258	-0.285849	0.150225
ENSBTAG00000008714	530999	CLSTN2	calsyntenin 2	0.413164	0.613236	-0.705487	0.125268	0.333865	0.358388	-1.48041	0.0288987	1.0493	0.0694335	0.911763
ENSBTAG00000019106	513481	EIF1B	eukaryotic translation initiation factor 1B	0.413164	1.08524	0.118009	0.125277	0.985164	1.09212	0.127127	0.19732	1.0784	0.108891	0.266153
ENSBTAG00000010924	514595	LETMD1	LETM1 domain containing 1	0.41335	0.890716	-0.166962	0.125373	0.859652	0.930762	-0.103516	0.460608	0.852393	-0.230409	0.111815
ENSBTAG00000004916	506471	ARFGAP1	ADP ribosylation factor GTPase activating protein 1	0.41346	0.899789	-0.152342	0.125416	0.929499	0.928442	-0.107116	0.433201	0.87202	-0.197567	0.157543
NA	538979	MED12L	NA	0.41412	0.706242	-0.501766	0.125635	0.9412	0.773993	-0.369607	0.412347	0.644421	-0.633924	0.168128
ENSBTAG00000034373	512302	CDH13	cadherin 13	0.564852	0.830727	-0.267554	0.198274	0.0408137	0.648629	-0.624535	0.016196	1.06395	0.0894269	0.705484
NA	527289	GRXCR1	NA	0.414255	1.31346	0.393373	0.125689	0.408714	1.70623	0.770809	0.0358189	1.01111	0.0159373	0.962793
ENSBTAG00000009876	281651	C4BPA	complement component 4 binding protein alpha	0.414378	2.13382	1.09344	0.125757	0.219822	0.865131	-0.209009	0.824549	5.26301	2.39589	0.0200049
ENSBTAG00000020079	511779	MAP3K4	mitogen-activated protein kinase kinase kinase 4	0.414385	1.10566	0.144902	0.125765	0.861033	1.13931	0.188158	0.103	1.073	0.101645	0.364094
ENSBTAG00000002919	615134	UNC5CL	unc-5 family C-terminal like	0.414425	0.802092	-0.31816	0.125784	0.853786	0.726931	-0.46011	0.118058	0.885025	-0.17621	0.53593
ENSBTAG00000012299	536155	REPS1	RALBP1 associated Eps domain containing 1	0.414853	1.1337	0.181033	0.125938	0.850738	1.18437	0.244123	0.104101	1.08519	0.117943	0.417339
ENSBTAG00000008562	511862	POGLUT1	protein O-glucosyltransferase 1	0.415024	0.858709	-0.219758	0.126009	0.616026	0.965948	-0.0499828	0.798465	0.763376	-0.389533	0.0600752
ENSBTAG00000001599	280936	SV2A	synaptic vesicle glycoprotein 2A	0.415457	0.795052	-0.33088	0.126165	0.507188	0.707389	-0.499425	0.0502289	0.893578	-0.162334	0.501132
ENSBTAG00000003746	508918	SCP2	sterol carrier protein 2	0.4155	1.13456	0.182127	0.126209	0.00677612	1.47401	0.559749	0.00169923	0.873273	-0.195496	0.207253
ENSBTAG00000005828	504429	MERTK	MER proto-oncogene, tyrosine kinase	0.416752	1.29542	0.373422	0.126664	0.883083	1.16901	0.225291	0.501679	1.4355	0.521552	0.131099
ENSBTAG00000046332	281592	ACTA1	actin, alpha 1, skeletal muscle	0.417078	1.41528	0.501085	0.126817	0.951239	1.53419	0.617478	0.179607	1.30558	0.384693	0.394875
ENSBTAG00000019728	539662	CD164L2	CD164 molecule like 2	0.417253	1.53792	0.62098	0.12691	0.549648	2.16994	1.11766	0.0507986	1.08998	0.124305	0.817302
ENSBTAG00000011489	617445	KAZALD1	Kazal type serine peptidase inhibitor domain 1	0.417661	0.648076	-0.625765	0.12706	0.753769	0.748682	-0.417575	0.361945	0.56099	-0.833954	0.0792685
ENSBTAG00000003176	513412	JAM3	junctional adhesion molecule 3	0.41774	0.816298	-0.292832	0.127103	0.820762	0.901663	-0.14934	0.566038	0.739015	-0.436325	0.106175
ENSBTAG00000048083	768046	KRTAP3-1	keratin associated protein 3-1	0.418	0.877083	-0.189214	0.1272	0.422527	0.987896	-0.0175694	0.913489	0.778701	-0.360859	0.0376112
ENSBTAG00000024496	282687	CELA2A	chymotrypsin-like elastase family, member 2A	0.418218	1.09962	0.136999	0.127279	0.87052	1.14431	0.194479	0.12595	1.05667	0.0795202	0.518531
NA	100139164	LOC100139164	uncharacterized LOC100139164	0.418409	1.44465	0.530722	0.127375	0.115266	2.38361	1.25315	0.0122466	0.875573	-0.191701	0.671616
ENSBTAG00000019406	539650	IGF2BP3	insulin like growth factor 2 mRNA binding protein 3	0.418409	0.816752	-0.292031	0.127381	0.318179	0.650211	-0.62102	0.0279009	1.02595	0.0369592	0.887373
ENSBTAG00000025782	574056	TNFSF8	TNF superfamily member 8	0.418588	1.45588	0.541894	0.127453	0.981387	1.49892	0.583923	0.171983	1.41408	0.499866	0.238649
ENSBTAG00000001825	540288	SP6	Sp6 transcription factor	0.418919	1.48468	0.570151	0.127586	0.130205	0.932204	-0.101283	0.826449	2.36458	1.24159	0.0147647
ENSBTAG00000020481	507299	GXYLT2	glucoside xylosyltransferase 2	0.419192	1.24466	0.315752	0.127707	0.931955	1.16793	0.223951	0.432217	1.32643	0.407554	0.161951
ENSBTAG00000019652	539445	STK26	serine/threonine kinase 26	0.419215	1.21308	0.278677	0.127731	0.529375	1.36779	0.451845	0.0496334	1.07587	0.105509	0.626702
ENSBTAG00000018540	378474	NOX4	NADPH oxidase 4	0.419433	0.681867	-0.552438	0.127818	0.981451	0.653004	-0.614836	0.224365	0.712005	-0.490041	0.328748
ENSBTAG00000016789	618678	OR4A16	olfactory receptor, family 4, subfamily A, member 16	0.419433	1.53615	0.619318	0.127819	0.567332	1.07443	0.10357	0.851764	2.19629	1.13507	0.0538195
ENSBTAG00000017819	513533	PMVK	phosphomevalonate kinase	0.419497	1.20923	0.274094	0.127865	0.688672	1.09703	0.133601	0.539179	1.33292	0.414587	0.0692729
ENSBTAG00000006304	337900	PAG6	pregnancy-associated glycoprotein 6	0.419497	1.16423	0.219378	0.127866	0.0458578	0.980405	-0.0285495	0.861267	1.38252	0.467305	0.0102906
ENSBTAG00000016915	503620	FLT1	fms related tyrosine kinase 1	0.420176	1.18306	0.242523	0.128139	0.412262	1.35752	0.440971	0.0376387	1.03102	0.0440757	0.823649
ENSBTAG00000006909	517948	PIK3CB	phosphatidylinositol-4,5-bisphosphate 3-kinase catalytic subunit beta	0.420269	0.829084	-0.27041	0.128199	0.312828	0.670008	-0.57775	0.0275811	1.02593	0.0369302	0.878815
ENSBTAG00000020591	616923	VAMP4	vesicle associated membrane protein 4	0.420563	1.08039	0.111549	0.128314	0.952783	1.09306	0.128376	0.143835	1.06786	0.0947231	0.273468
NA	100139303	-	NA	0.42076	0.337687	-1.56624	0.128393	0.853875	0.451561	-1.14701	0.328083	0.252529	-1.98548	0.0999354
ENSBTAG00000038268	615640	LOC615640	G protein-coupled receptor 183-like	0.421345	0.73958	-0.435221	0.128597	0.861512	0.840787	-0.250187	0.518205	0.650556	-0.620255	0.120938
ENSBTAG00000016677	614045	C1QL3	complement C1q like 3	0.421646	0.742427	-0.429678	0.128733	0.206982	0.503248	-0.990658	0.0188912	1.09528	0.131302	0.733749
NA	782874	-	NA	0.421671	0.822699	-0.281563	0.128747	0.799695	0.782433	-0.353961	0.0884717	0.865038	-0.209164	0.299647
ENSBTAG00000000057	504323	THBS3	thrombospondin 3	0.42188	1.19846	0.261183	0.128836	0.972257	1.22973	0.29834	0.199169	1.16799	0.224025	0.329513
ENSBTAG00000016999	781353	RYK	receptor-like tyrosine kinase	0.42188	1.09804	0.134936	0.128843	0.457274	1.20119	0.264468	0.0412636	1.00375	0.00540396	0.96439
ENSBTAG00000008061	505840	RILPL1	Rab interacting lysosomal protein like 1	0.421957	1.13825	0.186817	0.12888	0.77346	1.21167	0.276993	0.0883677	1.06928	0.0966409	0.535598
ENSBTAG00000045529	369024	NCR1	natural cytotoxicity triggering receptor 1	0.421957	0.676859	-0.563074	0.128884	0.0664136	1.13556	0.183399	0.685909	0.403448	-1.30955	0.00959168
ENSBTAG00000019198	534728	LRRC42	leucine rich repeat containing 42	0.422056	1.15016	0.20183	0.128941	0.18609	1.38857	0.473605	0.0172417	0.952675	-0.0699446	0.700001
ENSBTAG00000034867	615646	TMEM38B	transmembrane protein 38B	0.422056	0.868886	-0.202762	0.128946	0.979847	0.854442	-0.226945	0.223269	0.883573	-0.178579	0.333595
ENSBTAG00000001852	497207	BREH1	retinyl ester hydrolase type 1	0.422111	0.706136	-0.501982	0.128976	0.682286	0.884662	-0.176802	0.684809	0.563637	-0.827162	0.0709978
ENSBTAG00000004602	508754	PITX1	paired like homeodomain 1	0.422302	1.43835	0.52441	0.129059	0.153549	1.02699	0.0384161	0.923037	2.01447	1.0104	0.0200874
ENSBTAG00000002717	532236	INA	internexin neuronal intermediate filament protein alpha	0.422645	1.14122	0.190573	0.12922	0.999223	1.14197	0.191523	0.272358	1.14046	0.189622	0.276967
ENSBTAG00000000819	538070	RFX3	regulatory factor X3	0.422743	0.502308	-0.993356	0.129264	0.411653	0.29271	-1.77246	0.0383334	0.861991	-0.214255	0.788461
ENSBTAG00000009928	535236	MLST8	MTOR associated protein, LST8 homolog	0.423253	0.87164	-0.198195	0.129464	0.522346	0.771593	-0.374089	0.048705	0.98466	-0.0223022	0.900368
ENSBTAG00000014517	514925	KLB	klotho beta	0.423739	0.878565	-0.18678	0.129651	0.99718	0.880447	-0.183693	0.282932	0.876687	-0.189867	0.267654
ENSBTAG00000017851	507554	RXRA	retinoid X receptor alpha	0.423794	1.72505	0.786641	0.129691	0.292813	1.27918	0.355222	0.522902	2.32634	1.21806	0.039652
ENSBTAG00000047124	281013	ASMT	acetylserotonin O-methyltransferase	0.424309	1.2837	0.36031	0.129876	0.627199	1.18002	0.238811	0.346995	1.39649	0.481809	0.0683005
ENSBTAG00000022000	327667	CACNB2	calcium voltage-gated channel auxiliary subunit beta 2	0.424346	1.19413	0.255955	0.129899	0.880262	1.12635	0.171654	0.417968	1.26598	0.340257	0.118831
NA	518138	-	NA	0.424529	0.821476	-0.283709	0.129982	0.9921	0.813207	-0.298306	0.252619	0.82983	-0.269112	0.300199
ENSBTAG00000037991	506989	LOC506989	mitochondrial ribosomal protein L17-like	0.425272	0.855034	-0.225946	0.130241	0.913146	0.901311	-0.149903	0.465124	0.811133	-0.301989	0.151161
ENSBTAG00000013131	787384	FAM110D	family with sequence similarity 110 member D	0.425619	0.887069	-0.172881	0.130389	0.489313	0.991308	-0.0125951	0.935553	0.793792	-0.333167	0.0451626
ENSBTAG00000000764	519617	GIPC1	GIPC PDZ domain containing family member 1	0.42581	0.855299	-0.225499	0.130482	0.899247	0.906275	-0.141979	0.48811	0.80719	-0.309019	0.141977
ENSBTAG00000002863	522006	ACAA2	acetyl-CoA acyltransferase 2	0.425855	1.07812	0.108512	0.130502	0.804867	1.12186	0.165892	0.104134	1.03608	0.0511315	0.602644
ENSBTAG00000015083	511798	FBXO9	F-box protein 9	0.426097	0.923525	-0.114778	0.130614	0.63883	0.980762	-0.0280244	0.786751	0.869627	-0.201531	0.0653647
ENSBTAG00000012290	533355	SCNN1B	sodium channel epithelial 1 beta subunit	0.426491	1.31892	0.399356	0.130793	0.928201	1.41478	0.500576	0.144786	1.22955	0.298135	0.374751
ENSBTAG00000006186	505221	KCTD3	potassium channel tetramerization domain containing 3	0.426598	1.10091	0.1387	0.130832	0.0997951	1.22182	0.289037	0.0146649	0.991967	-0.0116362	0.913678
ENSBTAG00000034255	532850	EIF5B	eukaryotic translation initiation factor 5B	0.426865	1.09374	0.129274	0.130946	0.993385	1.09803	0.134912	0.246413	1.08948	0.123637	0.286502
ENSBTAG00000004155	511363	SPATA20	spermatogenesis associated 20	0.427985	1.26701	0.34143	0.131322	0.982159	1.23402	0.303367	0.332584	1.30089	0.379494	0.229309
ENSBTAG00000008347	615873	MRPL48	mitochondrial ribosomal protein L48	0.428065	0.929074	-0.106135	0.131359	0.811155	0.895441	-0.159329	0.104801	0.963969	-0.0529415	0.575695
ENSBTAG00000010285	516574	MMRN1	multimerin 1	0.428189	0.777227	-0.363593	0.131403	0.967214	0.752887	-0.409494	0.168044	0.802353	-0.317692	0.279141
ENSBTAG00000009214	281148	ETS2	ETS proto-oncogene 2, transcription factor	0.804756	0.915626	-0.127169	0.411584	0.0422758	0.671322	-0.574922	0.0159246	1.24884	0.320584	0.152336
NA	527057	-	NA	0.429174	0.467752	-1.09618	0.131757	0.723544	0.330381	-1.5978	0.0769424	0.662241	-0.594572	0.491859
ENSBTAG00000015821	519803	AMPD3	adenosine monophosphate deaminase 3	0.429469	0.87066	-0.199819	0.131886	0.542797	0.982199	-0.025913	0.886053	0.771787	-0.373726	0.0519468
ENSBTAG00000030367	515529	RNF186	ring finger protein 186	0.429563	0.761711	-0.392684	0.131922	0.81159	0.664339	-0.590009	0.105379	0.873355	-0.19536	0.577702
ENSBTAG00000045554	281847	IFNW1	interferon, omega 1	0.429601	0.84328	-0.245917	0.131951	0.435219	0.998864	-0.00164009	0.994119	0.711929	-0.490194	0.039822
ENSBTAG00000031178	535743	SLC9A9	solute carrier family 9 member A9	0.429601	1.20371	0.26749	0.131958	0.995641	1.20985	0.274828	0.26571	1.19761	0.260152	0.29111
ENSBTAG00000019013	513646	HECTD3	HECT domain E3 ubiquitin protein ligase 3	0.429601	0.885646	-0.175197	0.131959	0.986617	0.876458	-0.190243	0.240532	0.894931	-0.160152	0.320089
ENSBTAG00000013957	535458	GALNT3	polypeptide N-acetylgalactosaminyltransferase 3	0.43064	0.704337	-0.505662	0.132315	0.878689	0.622348	-0.684207	0.122831	0.797127	-0.327118	0.447438
ENSBTAG00000001058	508325	SRPK3	SRSF protein kinase 3	0.430803	0.882281	-0.18069	0.132401	0.900654	0.843678	-0.245235	0.141228	0.92265	-0.116144	0.474143
ENSBTAG00000004215	508990	RARRES2	retinoic acid receptor responder 2	0.430877	0.768521	-0.379843	0.132447	0.911627	0.811829	-0.300753	0.299777	0.727524	-0.458933	0.121508
ENSBTAG00000018846	529186	CLN5	CLN5, intracellular trafficking protein	0.431649	1.0711	0.0990918	0.132778	0.958624	1.0865	0.119693	0.194918	1.05591	0.078491	0.388139
ENSBTAG00000025258	515676	LOC515676	keratin-associated protein 5-1	0.431916	0.561318	-0.833109	0.132909	0.58793	0.782955	-0.352998	0.59064	0.402422	-1.31322	0.0579854
NA	618787	LOC618787	NA	0.432426	0.753211	-0.408873	0.13311	0.957097	0.778109	-0.361956	0.233443	0.72911	-0.455791	0.138459
ENSBTAG00000038233	514143	-	guanylate binding protein 2, interferon-inducible	0.432659	0.779713	-0.358985	0.133215	0.775994	0.70114	-0.512226	0.0885999	0.867092	-0.205744	0.47695
ENSBTAG00000038938	514143	-	guanylate binding protein 2, interferon-inducible	0.432659	0.779713	-0.358985	0.133215	0.775994	0.70114	-0.512226	0.0885999	0.867092	-0.205744	0.47695
ENSBTAG00000013478	616867	MARVELD1	MARVEL domain containing 1	0.432862	0.865829	-0.207847	0.133293	0.512042	0.759564	-0.396757	0.048582	0.98696	-0.0189359	0.920109
ENSBTAG00000004129	404072	CCL11	chemokine (C-C motif) ligand 11	0.432862	1.49474	0.579898	0.133298	0.499123	1.04616	0.0651014	0.89973	2.13568	1.09469	0.046952
ENSBTAG00000038059	505191	OR1E1	olfactory receptor, family 1, subfamily E, member 1	0.433145	0.659859	-0.59977	0.133417	0.988277	0.676062	-0.564773	0.260562	0.644045	-0.634767	0.208394
ENSBTAG00000033690	530961	BARD1	BRCA1 associated RING domain 1	0.433863	0.840799	-0.250167	0.133685	0.838209	0.887949	-0.171451	0.378224	0.796153	-0.328883	0.101327
ENSBTAG00000010478	360190	AIP	aryl hydrocarbon receptor interacting protein	0.433961	0.857515	-0.221767	0.133776	0.661653	0.917565	-0.124118	0.459482	0.801395	-0.319415	0.0688388
ENSBTAG00000008685	615707	TRAPPC12	trafficking protein particle complex 12	0.434132	1.10729	0.147036	0.133844	0.449486	1.01634	0.0233772	0.851153	1.20639	0.270694	0.0421631
NA	790355	-	NA	0.434166	0.983784	-0.0235872	0.133868	0.970507	0.985996	-0.0203466	0.314206	0.981576	-0.0268278	0.189577
ENSBTAG00000021068	535067	SUFU	SUFU negative regulator of hedgehog signaling	0.43422	0.728409	-0.45718	0.133891	0.567443	0.610698	-0.711468	0.0566984	0.868808	-0.202891	0.566231
ENSBTAG00000021565	282603	PRSS2	serine protease 2	0.434452	0.133221	-2.90811	0.133982	0.544681	0.170086	-2.55566	0.188342	0.104345	-3.26056	0.0987093
ENSBTAG00000005578	505619	KAT5	lysine acetyltransferase 5	0.434552	0.874852	-0.192889	0.134034	0.362002	0.810076	-0.303871	0.0429746	0.944808	-0.0819076	0.561739
ENSBTAG00000000877	530461	ETFBKMT	electron transfer flavoprotein subunit beta lysine methyltransferase	0.434832	1.17194	0.228898	0.134177	0.289487	1.41532	0.501131	0.0265659	0.97041	-0.0433339	0.835388
ENSBTAG00000010402	404108	MYH9	myosin heavy chain 9	0.434874	0.878365	-0.187108	0.134201	0.760949	0.937782	-0.0926757	0.558439	0.822712	-0.281541	0.0882184
ENSBTAG00000020959	538444	SET	SET nuclear proto-oncogene	0.434874	1.05339	0.0750352	0.134204	0.986485	1.05014	0.0705826	0.237677	1.05664	0.0794879	0.186118
ENSBTAG00000006703	515331	PTGDR	prostaglandin D2 receptor	0.43495	0.812057	-0.300347	0.134235	0.724931	0.92961	-0.105302	0.700888	0.709369	-0.495391	0.0844114
ENSBTAG00000003438	509462	ZBTB43	zinc finger and BTB domain containing 43	0.435247	1.07353	0.102357	0.134384	0.835377	1.09744	0.13414	0.100816	1.05013	0.0705746	0.373187
ENSBTAG00000036172	337914	PAG20	pregnancy-associated glycoprotein 20	0.435456	0.760713	-0.394575	0.134474	0.920732	0.831094	-0.266916	0.461748	0.696293	-0.522234	0.159507
ENSBTAG00000016282	504752	EIF5	eukaryotic translation initiation factor 5	0.43589	1.08941	0.123545	0.134642	0.92514	1.0679	0.0947809	0.34602	1.11135	0.152309	0.138251
NA	282847	FAU	NA	0.43589	0.943372	-0.0841011	0.134647	0.985811	0.946181	-0.0798118	0.2086	0.940572	-0.0883904	0.166071
ENSBTAG00000006673	536682	TMEM179	transmembrane protein 179	0.436198	0.842672	-0.246957	0.134769	0.948056	0.878099	-0.187545	0.40335	0.808674	-0.30637	0.17994
ENSBTAG00000019322	507993	HABP2	hyaluronan binding protein 2	0.68972	0.939591	-0.0898949	0.287102	0.045724	0.841938	-0.248215	0.0220649	1.04857	0.0684249	0.49471
ENSBTAG00000009924	506206	MR1	major histocompatibility complex, class I-related	0.43646	1.27414	0.349525	0.134889	0.535039	1.02799	0.0398198	0.900636	1.57924	0.659231	0.0519295
ENSBTAG00000005907	327665	NDUFB6	NADH:ubiquinone oxidoreductase subunit B6	0.436606	0.93316	-0.0998043	0.134956	0.377903	1.00492	0.0070839	0.937998	0.866522	-0.206692	0.0348613
ENSBTAG00000006542	511736	RABEP2	rabaptin, RAB GTPase binding effector protein 2	0.436885	0.933889	-0.0986777	0.135066	0.762488	0.952453	-0.0702796	0.327422	0.915686	-0.127076	0.0864707
ENSBTAG00000009378	539427	E2F5	E2F transcription factor 5	0.436967	1.34919	0.432097	0.135105	0.396601	1.08432	0.116792	0.731559	1.67877	0.747402	0.0400981
NA	510390	ATP6AP1L	NA	0.437376	1.7245	0.78618	0.135261	0.855817	1.86933	0.90252	0.105252	1.5909	0.66984	0.220717
NA	788171	-	NA	0.437765	1.29498	0.372925	0.13543	0.240441	1.70257	0.767718	0.0242885	0.984957	-0.0218677	0.944397
ENSBTAG00000015815	539605	CFP	complement factor properdin	0.437784	0.880744	-0.183205	0.135455	0.906101	0.841518	-0.248935	0.150382	0.921799	-0.117476	0.486184
ENSBTAG00000000603	538846	JAM2	junctional adhesion molecule 2	0.437874	0.869192	-0.202253	0.13549	0.931885	0.841646	-0.248715	0.145255	0.89764	-0.155791	0.351773
NA	783027	-	NA	0.438122	0.581884	-0.781197	0.135573	0.509191	0.934746	-0.0973542	0.889044	0.362226	-1.46504	0.0487417
ENSBTAG00000005660	539784	PSMD2	proteasome 26S subunit, non-ATPase 2	0.438249	1.07553	0.105051	0.135627	0.810123	1.10001	0.13752	0.0947823	1.0516	0.0725809	0.362564
ENSBTAG00000016385	280787	F10	coagulation factor X	0.438249	0.824268	-0.278815	0.135645	0.994488	0.81898	-0.2881	0.222373	0.82959	-0.269529	0.25225
ENSBTAG00000007413	506914	CEP41	centrosomal protein 41	0.438395	0.890401	-0.167473	0.135697	0.703728	0.822592	-0.281751	0.080022	0.963799	-0.0531957	0.72877
NA	511438	MTA1	NA	0.438437	1.27636	0.352038	0.135717	0.994735	1.2858	0.362667	0.218503	1.26699	0.341408	0.245438
NA	281760	FABP5	NA	0.438477	0.830921	-0.267217	0.135766	0.520497	0.982586	-0.0253446	0.917403	0.702666	-0.509089	0.0503509
ENSBTAG00000031772	508542	PRODH2	proline dehydrogenase 2	0.438477	1.38289	0.467682	0.135768	0.673699	1.09397	0.129578	0.762234	1.7481	0.805787	0.0737036
ENSBTAG00000010548	527979	LRRC6	leucine rich repeat containing 6	0.43886	1.63189	0.706541	0.135907	0.793888	1.35497	0.438256	0.433732	1.9654	0.974826	0.0930332
ENSBTAG00000001948	780809	VTI1B	vesicle transport through interaction with t-SNAREs 1B	0.438861	0.914035	-0.129679	0.135913	0.993137	0.911491	-0.1337	0.192883	0.916586	-0.125658	0.219614
ENSBTAG00000002468	282877	RPS28	ribosomal protein S28	0.438968	0.935317	-0.0964723	0.13596	0.438883	0.996727	-0.00473012	0.956202	0.877691	-0.188215	0.0412284
ENSBTAG00000005116	783009	FKBP15	FK506 binding protein 15	0.43921	0.914828	-0.128427	0.136055	0.164429	0.979837	-0.0293859	0.756361	0.854132	-0.227469	0.0265293
ENSBTAG00000048075	789978	IGSF23	immunoglobulin superfamily member 23	0.439214	0.982567	-0.0253717	0.136062	0.978348	0.984354	-0.022751	0.289727	0.980784	-0.0279924	0.196666
ENSBTAG00000007872	282011	PSIP1	PC4 and SFRS1 interacting protein 1	0.439557	0.881244	-0.182386	0.1362	0.870356	0.930531	-0.103874	0.536387	0.834569	-0.260898	0.132057
ENSBTAG00000015259	615555	NEUROG2	neurogenin 2	0.439865	0.874406	-0.193625	0.13635	0.969889	0.886747	-0.173406	0.25315	0.862237	-0.213844	0.163135
NA	616099	PCDHA4	NA	0.440401	0.785991	-0.347414	0.136582	0.796311	0.897442	-0.156109	0.625245	0.688381	-0.53872	0.104967
ENSBTAG00000021106	517658	CASP14	caspase 14	0.440433	1.75113	0.808287	0.136598	0.965411	1.94052	0.956443	0.208225	1.58023	0.660131	0.378823
ENSBTAG00000006633	516979	IRF3	interferon regulatory factor 3	0.440715	0.922587	-0.116243	0.136699	0.845562	0.946012	-0.0800703	0.380357	0.899742	-0.152416	0.105219
ENSBTAG00000027713	613760	LYSMD3	LysM domain containing 3	0.440794	0.695035	-0.524843	0.13673	0.454199	0.541336	-0.885404	0.0456059	0.892373	-0.164281	0.692851
ENSBTAG00000021607	767961	NDUFAF2	NADH:ubiquinone oxidoreductase complex assembly factor 2	0.441173	0.885062	-0.176149	0.136895	0.995352	0.881865	-0.181371	0.267975	0.888272	-0.170927	0.295469
ENSBTAG00000013529	509424	CCDC103	coiled-coil domain containing 103	0.441468	0.782965	-0.35298	0.137018	0.227493	0.569897	-0.811227	0.0216293	1.07569	0.105266	0.745519
ENSBTAG00000016622	515010	TCAIM	T cell activation inhibitor, mitochondrial	0.441641	0.85736	-0.222028	0.137092	0.12105	0.965161	-0.0511591	0.751254	0.761599	-0.392896	0.0248079
NA	112446984	LOC112446984	NA	0.44252	0.939226	-0.0904555	0.137444	0.359513	0.896317	-0.157919	0.0380397	0.984189	-0.0229923	0.74627
ENSBTAG00000001987	533720	SWAP70	switching B cell complex subunit SWAP70	0.442535	0.898292	-0.154744	0.137455	0.959204	0.87847	-0.186935	0.200337	0.918561	-0.122552	0.394168
ENSBTAG00000025868	783470	TLN1	talin 1	0.442921	0.902788	-0.147541	0.137608	0.917045	0.872495	-0.196782	0.159863	0.934133	-0.0983006	0.472168
ENSBTAG00000008611	282262	IGFBP4	insulin like growth factor binding protein 4	0.443058	0.834001	-0.261878	0.137664	0.900986	0.779307	-0.359736	0.148528	0.892534	-0.16402	0.498784
NA	281076	-	NA	0.443207	0.883128	-0.179305	0.137717	0.952909	0.865603	-0.208223	0.155441	0.901008	-0.150388	0.297545
ENSBTAG00000008779	286820	ALOX15B	arachidonate 15-lipoxygenase, type B	0.443497	1.49638	0.581477	0.137841	0.995835	1.4813	0.566868	0.29755	1.51161	0.596087	0.274204
ENSBTAG00000015526	615479	PIWIL3	piwi like RNA-mediated gene silencing 3	0.443755	1.31129	0.390988	0.137958	0.903656	1.18688	0.247174	0.495178	1.44874	0.534803	0.15046
ENSBTAG00000000810	338085	COPE	coatomer protein complex subunit epsilon	0.443799	0.922256	-0.116761	0.137994	0.899126	0.94167	-0.0867071	0.351983	0.903242	-0.146815	0.124068
ENSBTAG00000021096	505721	RTEL1	regulator of telomere elongation helicase 1	0.443938	0.928079	-0.107681	0.138051	0.77089	0.888033	-0.171315	0.0981672	0.969931	-0.0440467	0.657657
ENSBTAG00000021715	521650	ADPRHL2	ADP-ribosylhydrolase like 2	0.444105	0.915257	-0.127751	0.138109	0.885668	0.890091	-0.167976	0.124613	0.941134	-0.0875272	0.410832
ENSBTAG00000003217	531178	CADM3	cell adhesion molecule 3	0.444145	1.31241	0.392216	0.138135	0.966255	1.25511	0.327813	0.349384	1.37232	0.456619	0.198078
ENSBTAG00000040252	613938	OR10A6	olfactory receptor, family 10, subfamily A, member 6	0.444171	1.04048	0.0572524	0.138151	0.398643	0.997849	-0.00310634	0.952995	1.08494	0.117611	0.0375983
ENSBTAG00000021190	281062	CDH2	cadherin 2	0.444425	1.14994	0.201554	0.138269	0.347532	0.983249	-0.0243706	0.895543	1.34488	0.427479	0.0325817
NA	781911	-	NA	0.44459	0.557037	-0.844155	0.13834	0.426448	0.306716	-1.70502	0.0404776	1.01165	0.0167156	0.982834
ENSBTAG00000018834	516932	PPP1R37	protein phosphatase 1 regulatory subunit 37	0.444626	1.10746	0.147259	0.138358	0.275438	1.02509	0.0357452	0.751614	1.19646	0.258773	0.0331475
ENSBTAG00000012985	519181	FCSK	fucokinase	0.445488	0.773018	-0.371425	0.138713	0.967313	0.74953	-0.415942	0.169014	0.797243	-0.326909	0.274257
ENSBTAG00000022759	337907	PAG11	pregnancy-associated glycoprotein 11	0.445492	1.1325	0.17951	0.138732	0.478565	1.01212	0.0173869	0.913756	1.26719	0.341633	0.0461214
NA	538029	HERC1	HECT and RLD domain containing E3 ubiquitin protein ligase family member 1	0.446679	1.07502	0.104368	0.139212	0.08918	1.20704	0.271472	0.0102516	0.957447	-0.0627361	0.511037
NA	784336	-	NA	0.446679	0.724383	-0.465175	0.139217	0.830386	0.616602	-0.697588	0.118093	0.851004	-0.232763	0.589177
ENSBTAG00000046728	783700	GPR152	G protein-coupled receptor 152	0.447037	0.731985	-0.450114	0.139362	0.891486	0.828258	-0.271848	0.515939	0.646903	-0.628379	0.144173
ENSBTAG00000008674	616997	FAM136A	family with sequence similarity 136 member A	0.447159	1.12874	0.174715	0.139414	0.923221	1.0889	0.122869	0.432964	1.17004	0.22656	0.157445
ENSBTAG00000034753	525313	CCDC122	coiled-coil domain containing 122	0.447168	0.483877	-1.04729	0.139423	0.63732	0.682884	-0.550287	0.495686	0.342864	-1.54429	0.0680842
ENSBTAG00000002639	617052	ZDHHC7	zinc finger DHHC-type containing 7	0.447623	1.12999	0.17631	0.139592	0.957862	1.15174	0.203818	0.163091	1.10865	0.148802	0.301632
ENSBTAG00000014122	510097	FOXRED1	FAD dependent oxidoreductase domain containing 1	0.447763	1.10428	0.143107	0.139649	0.927593	1.13908	0.187873	0.168331	1.07054	0.0983409	0.461048
ENSBTAG00000009393	280799	GAL	galanin and GMAP prepropeptide	0.447767	0.91304	-0.13125	0.139675	0.94314	0.891081	-0.166371	0.182637	0.935539	-0.0961296	0.432648
ENSBTAG00000011032	100125236	MCPH1	microcephalin 1	0.447809	0.887561	-0.172081	0.139697	0.738978	0.834769	-0.260552	0.0851741	0.943693	-0.0836106	0.564196
ENSBTAG00000008395	511925	APBA3	amyloid beta precursor protein binding family A member 3	0.447864	0.92859	-0.106886	0.139727	0.941032	0.909908	-0.136207	0.180508	0.947656	-0.0775645	0.436875
ENSBTAG00000010338	617339	FBXO36	F-box protein 36	0.448069	1.02534	0.0360986	0.139829	0.816487	1.01469	0.0210397	0.488383	1.0361	0.0511575	0.10388
ENSBTAG00000039326	520336	LOC520336	N-acetyllactosaminide beta-1,6-N-acetylglucosaminyl-transferase	0.448069	0.76122	-0.393614	0.139843	0.980673	0.781186	-0.356262	0.286692	0.741765	-0.430967	0.201112
ENSBTAG00000004405	536449	IQUB	IQ motif and ubiquitin domain containing	0.448388	0.854607	-0.226667	0.139965	0.624329	0.967932	-0.0470217	0.822676	0.754549	-0.406313	0.0665814
NA	784908	OR4K14	NA	0.448483	0.831119	-0.266874	0.140014	0.306308	0.667704	-0.58272	0.0290607	1.03453	0.0489725	0.842852
ENSBTAG00000017242	523867	FADS6	fatty acid desaturase 6	0.448684	1.16735	0.223235	0.140098	0.386231	1.04903	0.0690505	0.691496	1.29902	0.37742	0.0421289
ENSBTAG00000017382	539976	P3H1	prolyl 3-hydroxylase 1	0.448947	0.888391	-0.170733	0.1402	0.841993	0.940787	-0.0880596	0.579212	0.838914	-0.253406	0.12286
ENSBTAG00000009210	540532	ZBTB44	zinc finger and BTB domain containing 44	0.448974	1.11671	0.159254	0.140228	0.504487	1.17643	0.23442	0.0582781	1.06002	0.0840875	0.475022
ENSBTAG00000020512	281194	GJB1	gap junction protein beta 1	0.449036	1.27054	0.34544	0.140272	0.0298326	0.86343	-0.211849	0.467183	1.8696	0.902729	0.00589333
ENSBTAG00000008307	513565	PLCH1	phospholipase C eta 1	0.449486	1.29398	0.371811	0.140501	0.122194	0.998592	-0.00203224	0.994416	1.67673	0.745654	0.019024
ENSBTAG00000003565	534510	TRIM3	tripartite motif containing 3	0.449486	0.85403	-0.227641	0.140509	0.982721	0.844943	-0.243075	0.175618	0.863215	-0.212208	0.233867
ENSBTAG00000020504	615387	CDK2AP1	cyclin dependent kinase 2 associated protein 1	0.449557	1.13799	0.186491	0.140538	0.58793	1.21957	0.286373	0.062068	1.06187	0.0866093	0.552571
ENSBTAG00000004226	404182	SHBG	sex hormone binding globulin	0.449872	1.27863	0.354599	0.140657	0.514529	1.0554	0.0777912	0.798312	1.54907	0.631407	0.0510623
ENSBTAG00000011628	407217	EGFR	epidermal growth factor receptor	0.450105	1.14176	0.191254	0.140742	0.540104	1.01407	0.0201601	0.909474	1.28552	0.362349	0.0543482
ENSBTAG00000017697	514803	CTF1	cardiotrophin 1	0.450105	0.918125	-0.123238	0.140775	0.759965	0.871402	-0.19859	0.096505	0.967353	-0.0478851	0.675945
ENSBTAG00000007680	782187	THSD7A	thrombospondin type 1 domain containing 7A	0.450368	1.42039	0.506283	0.14088	0.994316	1.44208	0.528152	0.269941	1.39902	0.484415	0.310146
ENSBTAG00000000285	522459	GUF1	GUF1 homolog, GTPase	0.450489	1.14731	0.19826	0.140931	0.55536	1.21282	0.27836	0.065708	1.08535	0.11816	0.414037
ENSBTAG00000038606	526221	DRD5	dopamine receptor D5	0.450685	0.767389	-0.381971	0.141012	0.947174	0.716853	-0.480251	0.187524	0.821487	-0.28369	0.427976
NA	533456	COL21A1	NA	0.451171	1.2556	0.328375	0.141196	0.751856	1.44724	0.533307	0.0944787	1.08933	0.123444	0.686194
ENSBTAG00000035144	100125761	PLCXD1	phosphatidylinositol-specific phospholipase C, X domain containing 1	0.451534	1.30514	0.3842	0.141346	0.412953	0.98786	-0.0176208	0.960601	1.72431	0.786022	0.0397664
NA	507573	OR1I1	NA	0.452283	0.723556	-0.466823	0.141634	0.383951	1.02729	0.0388441	0.928647	0.509626	-0.97249	0.0368406
ENSBTAG00000001717	360192	AURKB	aurora kinase B	0.45246	1.12054	0.16419	0.141697	0.431916	0.997236	-0.00399368	0.979118	1.25908	0.332373	0.0418026
ENSBTAG00000010016	767954	SPATA45	spermatogenesis associated 45	0.452661	1.15234	0.204561	0.141766	0.785976	1.24988	0.321789	0.104873	1.0624	0.0873337	0.647094
ENSBTAG00000013138	517053	TDP1	tyrosyl-DNA phosphodiesterase 1	0.452833	0.865131	-0.20901	0.141854	0.495479	0.974271	-0.0376043	0.836026	0.768216	-0.380416	0.0492034
ENSBTAG00000001903	510955	C11H2orf50	chromosome 11 C2orf50 homolog	0.453897	0.771017	-0.375166	0.142276	0.0467313	0.471687	-1.0841	0.00614796	1.2603	0.333765	0.346035
ENSBTAG00000001143	511531	LOC511531	guanylate-binding protein 1	0.453556	0.745615	-0.423498	0.142142	0.785976	0.866309	-0.207046	0.580844	0.641736	-0.639949	0.100697
ENSBTAG00000019567	617967	IL21R	interleukin 21 receptor	0.453695	1.24505	0.316198	0.142205	0.964781	1.27445	0.34988	0.156643	1.21631	0.282517	0.24756
ENSBTAG00000009963	504634	MORC2	MORC family CW-type zinc finger 2	0.729485	0.945174	-0.0813486	0.324682	0.0545153	0.863698	-0.211401	0.035845	1.03434	0.0487041	0.604805
NA	504631	-	NA	0.454151	1.82463	0.867602	0.142383	0.71928	1.67636	0.745331	0.212904	1.98601	0.989874	0.104153
ENSBTAG00000017157	790027	CCDC110	coiled-coil domain containing 110	0.454211	0.930928	-0.103258	0.142422	0.836049	0.898468	-0.154462	0.122222	0.964562	-0.0520542	0.589943
ENSBTAG00000011401	519573	PDZD8	PDZ domain containing 8	0.45436	1.09872	0.135825	0.142496	0.927438	1.07204	0.100363	0.392806	1.12606	0.171286	0.153376
ENSBTAG00000035031	790274	LOC790274	olfactory receptor, family 8, subfamily K, member 5-like	0.454414	1.45684	0.542841	0.14254	0.466234	2.11111	1.078	0.0457816	1.00534	0.00768096	0.987879
NA	786270	-	NA	0.454822	0.98127	-0.0272773	0.142695	0.974487	0.983605	-0.0238496	0.317228	0.978942	-0.0307049	0.202432
ENSBTAG00000000094	505430	ATPAF1	ATP synthase mitochondrial F1 complex assembly factor 1	0.455381	1.06261	0.087617	0.142898	0.864554	1.07931	0.110114	0.112131	1.04617	0.0651195	0.334902
ENSBTAG00000025001	511479	MRPL45	mitochondrial ribosomal protein L45	0.455501	0.934211	-0.0981794	0.142953	0.855491	0.960897	-0.0575468	0.509822	0.908267	-0.138812	0.123433
ENSBTAG00000020958	539204	LRRC8D	leucine rich repeat containing 8 VRAC subunit D	0.45552	1.15306	0.20547	0.142975	0.878548	1.08546	0.1183	0.539391	1.22488	0.29264	0.140346
NA	281509	SVIL	NA	0.45575	1.17686	0.234946	0.143061	0.741464	1.26329	0.337183	0.0858565	1.09635	0.132708	0.48163
ENSBTAG00000005021	506636	SEMA5A	semaphorin 5A	0.45584	0.765977	-0.384626	0.143096	0.994735	0.758855	-0.398103	0.255042	0.773166	-0.37115	0.287352
ENSBTAG00000000531	529488	LOC529488	glutamate decarboxylase 1	0.455892	0.853722	-0.228162	0.143119	0.725931	0.948262	-0.0766421	0.719326	0.768607	-0.379682	0.0887926
ENSBTAG00000007559	515119	URI1	URI1, prefoldin like chaperone	0.456059	1.0732	0.10192	0.143185	0.922273	1.05641	0.0791711	0.33772	1.09026	0.124669	0.139206
ENSBTAG00000047510	100302389	SMIM6	small integral membrane protein 6	0.456115	0.684621	-0.546622	0.143237	0.99718	0.681234	-0.553777	0.232333	0.688025	-0.539467	0.24409
NA	100336041	LOC100336041	NA	0.456448	0.714122	-0.485758	0.143403	0.266025	0.508796	-0.974841	0.0283761	1.00231	0.00332428	0.993546
ENSBTAG00000023765	614002	C18H16orf46	chromosome 18 C16orf46 homolog	0.456978	1.74985	0.807232	0.143621	0.846781	1.41342	0.499189	0.467267	2.16636	1.11528	0.115626
ENSBTAG00000003608	784000	SYCP2	synaptonemal complex protein 2	0.456978	1.32524	0.406249	0.143623	0.907035	1.43001	0.516023	0.136361	1.22814	0.296475	0.38091
ENSBTAG00000037858	513210	LOC513210	fatty acid amide hydrolase-like	0.456978	0.736979	-0.440305	0.143633	0.428279	1.01036	0.0148734	0.971153	0.537567	-0.895484	0.0418978
ENSBTAG00000004085	510538	ASF1B	anti-silencing function 1B histone chaperone	0.457588	1.18594	0.246029	0.143895	0.958048	1.14242	0.192092	0.40872	1.23112	0.299966	0.203827
ENSBTAG00000006948	507761	GARNL3	GTPase activating Rap/RanGAP domain like 3	0.457588	1.20163	0.264989	0.143898	0.952572	1.15543	0.208433	0.38197	1.24967	0.321544	0.184491
NA	788531	-	NA	0.457605	0.916106	-0.126413	0.143917	0.932141	0.936805	-0.0941791	0.393646	0.895865	-0.158647	0.159154
ENSBTAG00000010547	515285	CEP76	centrosomal protein 76	0.457638	1.29506	0.373022	0.143934	0.956162	1.3734	0.457756	0.201094	1.22119	0.288287	0.413441
ENSBTAG00000002809	789674	CAPN10	calpain 10	0.457862	0.878897	-0.186234	0.144046	0.947229	0.908781	-0.137995	0.432705	0.849995	-0.234474	0.190355
NA	100140579	-	NA	0.458034	1.11807	0.161007	0.144127	0.736894	1.0474	0.0668148	0.641737	1.1935	0.255198	0.0889003
NA	615389	-	NA	0.458034	1.63249	0.707077	0.144134	0.98878	1.6673	0.73751	0.191254	1.59842	0.676643	0.22856
ENSBTAG00000002934	517950	ADGRF4	adhesion G protein-coupled receptor F4	0.45814	0.638629	-0.646951	0.144209	0.817652	0.806769	-0.309773	0.607481	0.505531	-0.984128	0.115446
ENSBTAG00000011521	528722	LOC528722	olfactory receptor 5D18	0.458672	0.74824	-0.418427	0.144423	0.97222	0.783922	-0.351218	0.37591	0.714182	-0.485636	0.225947
ENSBTAG00000032093	616822	SPINK4	serine peptidase inhibitor, Kazal type 4	0.458719	1.53778	0.620848	0.144446	0.462922	1.0022	0.00316968	0.995649	2.35957	1.23853	0.0458874
NA	615557	-	NA	0.458994	1.74478	0.803044	0.144548	0.99718	1.73434	0.794385	0.213992	1.75528	0.811702	0.20465
ENSBTAG00000010153	518050	ANXA3	annexin A3	0.45927	0.846081	-0.241131	0.144675	0.945634	0.884117	-0.177691	0.435941	0.809682	-0.304572	0.189704
NA	539643	VCPIP1	NA	0.459364	1.08845	0.122272	0.144725	0.965411	1.07787	0.108187	0.264778	1.09913	0.136358	0.164569
NA	786373	-	NA	0.459492	0.723074	-0.467784	0.144779	0.973706	0.688262	-0.53897	0.229611	0.759647	-0.396598	0.371687
ENSBTAG00000032255	787843	OR56B4	olfactory receptor, family 56, subfamily B, member 4	0.459515	1.31854	0.398946	0.1448	0.258742	0.957638	-0.0624482	0.861272	1.81547	0.86034	0.0263478
ENSBTAG00000011156	317692	ATP8A1	ATPase phospholipid transporting 8A1	0.459674	1.19436	0.256234	0.144878	0.895834	1.12523	0.170214	0.450101	1.26774	0.342254	0.139097
ENSBTAG00000019700	338471	PC	pyruvate carboxylase	0.460205	0.823515	-0.280133	0.145093	0.960319	0.793225	-0.334198	0.200887	0.854962	-0.226067	0.380244
ENSBTAG00000007540	281785	GLUD1	glutamate dehydrogenase 1	0.460627	1.1312	0.177855	0.145275	0.706699	1.19807	0.260707	0.0805562	1.06807	0.0950026	0.506353
ENSBTAG00000018220	509065	RGSL1	regulator of G protein signaling like 1	0.460691	0.80154	-0.319154	0.145302	0.388916	0.633865	-0.657752	0.0382327	1.01357	0.0194431	0.947599
ENSBTAG00000018101	508158	AHCY	adenosylhomocysteinase	0.460761	0.920918	-0.118855	0.145338	0.232799	1.02664	0.0379258	0.734285	0.826086	-0.275636	0.0231858
NA	524662	-	NA	0.461003	1.13482	0.182463	0.145437	0.625617	1.25184	0.324047	0.0684061	1.02874	0.0408778	0.808432
ENSBTAG00000020800	504404	BEND7	BEN domain containing 7	0.461179	1.14315	0.193012	0.145559	0.892391	1.20427	0.268159	0.146952	1.08513	0.117865	0.51242
NA	522692	GP5	NA	0.461616	1.3246	0.40556	0.145744	0.980143	1.27929	0.355343	0.357517	1.37152	0.455777	0.241921
ENSBTAG00000047634	510257	LOC510257	olfactory receptor 1F1	0.461616	0.769535	-0.377942	0.145752	0.413164	0.583261	-0.777785	0.0407974	1.0153	0.0219015	0.950814
ENSBTAG00000020203	618096	TMEM151A	transmembrane protein 151A	0.461974	0.839616	-0.252198	0.145915	0.274012	1.04498	0.063474	0.789083	0.674612	-0.56787	0.0270425
NA	524129	LOC524129	lysosomal-associated transmembrane protein 4B	0.781497	0.948632	-0.0760802	0.38299	0.0593999	0.805078	-0.312799	0.0190313	1.11778	0.160639	0.199185
ENSBTAG00000008057	790892	PARVG	parvin gamma	0.462054	0.783321	-0.352325	0.145987	0.796479	0.89911	-0.153431	0.644288	0.682443	-0.551219	0.110292
NA	615599	UBE2E1	NA	0.462054	0.910458	-0.135336	0.145987	0.769876	0.860143	-0.217352	0.101872	0.963716	-0.0533197	0.67597
NA	614223	-	NA	0.462182	0.675144	-0.566733	0.146049	0.320531	1.03882	0.0549437	0.91487	0.438786	-1.18841	0.0320007
ENSBTAG00000015230	527214	PLA2G12A	phospholipase A2 group XIIA	0.462264	1.12122	0.165068	0.146081	0.636065	1.02418	0.0344655	0.824392	1.22746	0.295671	0.0708562
ENSBTAG00000013873	540230	MSX2	msh homeobox 2	0.462351	0.852214	-0.230712	0.146129	0.947459	0.877306	-0.188848	0.321098	0.82784	-0.272575	0.158847
ENSBTAG00000007230	539681	FANCF	FA complementation group F	0.46236	0.837226	-0.25631	0.14614	0.268938	1.04738	0.0667893	0.781957	0.669237	-0.57941	0.0266049
ENSBTAG00000039236	787432	LOC787432	follitropin subunit beta	0.462566	0.711942	-0.490168	0.146246	0.77346	0.872887	-0.196134	0.671441	0.580673	-0.784203	0.103301
ENSBTAG00000001228	504370	CEND1	cell cycle exit and neuronal differentiation 1	0.463644	1.19083	0.251967	0.146715	0.843971	1.28276	0.359252	0.120318	1.10549	0.144683	0.518104
NA	100336530	FNBP4	NA	0.463644	1.11883	0.161991	0.146724	0.321365	1.22014	0.287047	0.0378541	1.02593	0.0369352	0.774592
ENSBTAG00000003550	530784	C29H11orf54	chromosome 29 C11orf54 homolog	0.464269	1.20218	0.265653	0.146976	0.544059	1.01764	0.0252256	0.919756	1.42019	0.506081	0.0567753
ENSBTAG00000004374	506534	CNPY2	canopy FGF signaling regulator 2	0.46437	0.937314	-0.093396	0.147033	0.671628	0.9838	-0.0235627	0.789198	0.893024	-0.163229	0.0779583
ENSBTAG00000014583	520277	CALM3	calmodulin 3	0.46437	0.901649	-0.149362	0.147037	0.988342	0.905524	-0.143175	0.222001	0.89779	-0.155549	0.186407
ENSBTAG00000004926	790210	LRR1	leucine rich repeat protein 1	0.464572	0.856553	-0.223386	0.147128	0.831069	0.798706	-0.324263	0.117178	0.918589	-0.122508	0.540345
ENSBTAG00000020082	617892	FAM71E1	family with sequence similarity 71 member E1	0.465015	0.871083	-0.199118	0.147306	0.971434	0.891053	-0.166417	0.381471	0.851561	-0.231819	0.227963
ENSBTAG00000031018	789735	CCDC74B	coiled-coil domain containing 74B	0.465093	1.25301	0.325399	0.147338	0.817878	1.11096	0.151807	0.622277	1.41322	0.498991	0.118191
ENSBTAG00000017542	353106	PPARD	peroxisome proliferator activated receptor delta	0.465173	0.818363	-0.289187	0.147384	0.951375	0.791127	-0.338019	0.162197	0.846537	-0.240356	0.312912
ENSBTAG00000014695	538931	NAA38	N(alpha)-acetyltransferase 38, NatC auxiliary subunit	0.465459	0.930654	-0.103683	0.147502	0.981303	0.937461	-0.0931694	0.311594	0.923896	-0.114197	0.218538
ENSBTAG00000020568	538870	NKX2-5	NK2 homeobox 5	0.465552	1.37726	0.461805	0.147539	0.516392	1.0196	0.0280066	0.948771	1.86039	0.895604	0.0532351
ENSBTAG00000019295	535182	MDH1	malate dehydrogenase 1	0.465962	1.15542	0.20842	0.14775	0.710439	1.10347	0.142045	0.359943	1.20982	0.274795	0.0869854
ENSBTAG00000006449	532864	REXO5	RNA exonuclease 5	0.466062	1.20009	0.263147	0.147799	0.987362	1.21854	0.285157	0.251987	1.18192	0.241136	0.329853
ENSBTAG00000019462	514322	COQ8B	coenzyme Q8B	0.466133	0.803757	-0.315169	0.147841	0.25995	0.721367	-0.471195	0.0499217	0.895557	-0.159142	0.484157
ENSBTAG00000002189	507210	ALG1	ALG1, chitobiosyldiphosphodolichol beta-mannosyltransferase	0.466386	1.10334	0.141877	0.147971	0.939695	1.0729	0.101516	0.453005	1.13464	0.182237	0.186339
ENSBTAG00000021725	617943	PCID2	PCI domain containing 2	0.466456	1.09502	0.130963	0.148007	0.809861	1.14944	0.200935	0.114738	1.04318	0.0609903	0.619529
ENSBTAG00000011952	280934	SULT1E1	sulfotransferase family 1E member 1	0.123864	0.468708	-1.09324	0.0293375	0.0682993	0.230467	-2.11737	0.00252847	0.953227	-0.0691083	0.908559
ENSBTAG00000012456	513430	HEPACAM2	HEPACAM family member 2	0.466615	1.47804	0.563684	0.148092	0.775231	1.169	0.22528	0.673304	1.86877	0.902088	0.104759
ENSBTAG00000039121	614435	PTP4A2	protein tyrosine phosphatase type IVA, member 2	0.466833	0.914156	-0.129487	0.148168	0.988227	0.90944	-0.13695	0.214001	0.918898	-0.122024	0.265827
NA	407770	PLXNA2	NA	0.466853	1.26176	0.335436	0.148189	0.916373	1.35181	0.434891	0.154811	1.17771	0.235982	0.42965
ENSBTAG00000010520	517356	C8G	complement C8 gamma chain	0.467237	0.905596	-0.14306	0.148339	0.613728	0.834536	-0.260955	0.067787	0.982708	-0.0251654	0.852539
ENSBTAG00000039530	281347	NEFM	neurofilament medium	0.467687	2.34021	1.22664	0.148528	0.488361	1.02749	0.0391216	0.973016	5.33008	2.41416	0.0499639
ENSBTAG00000045998	538665	MAGEL2	MAGE family member L2	0.467812	1.2516	0.323775	0.148602	0.99261	1.23703	0.306881	0.323241	1.26634	0.340669	0.274523
ENSBTAG00000006685	281246	IL10	interleukin 10	0.467812	0.857153	-0.222376	0.148605	0.496544	0.763211	-0.389846	0.0521612	0.962657	-0.0549057	0.77145
ENSBTAG00000000385	538793	ZBTB18	zinc finger and BTB domain containing 18	0.468183	1.15106	0.202966	0.148758	0.581309	1.29993	0.378434	0.0627574	1.01924	0.027498	0.886262
ENSBTAG00000031135	100125915	CTXN3	cortexin 3	0.468321	0.656637	-0.606831	0.148811	0.412456	1.02879	0.0409533	0.943192	0.419105	-1.25462	0.0414114
ENSBTAG00000027407	789154	TNFRSF6B	TNF receptor superfamily member 6b	0.468438	0.787793	-0.344111	0.148867	0.00127733	1.07601	0.105687	0.67298	0.576779	-0.793909	0.00524106
ENSBTAG00000009211	617703	UBE2S	ubiquitin conjugating enzyme E2 S	0.468441	0.823198	-0.280688	0.148875	0.989503	0.812537	-0.299494	0.269351	0.833999	-0.261883	0.331937
ENSBTAG00000019577	281672	ACKR4	atypical chemokine receptor 4	0.468454	0.701658	-0.511161	0.148894	0.996161	0.707206	-0.499798	0.309986	0.696153	-0.522524	0.289225
ENSBTAG00000015584	510666	BMI1	BMI1 proto-oncogene, polycomb ring finger	0.468454	1.10152	0.139491	0.1489	0.997905	1.10246	0.140727	0.252865	1.10057	0.138255	0.260955
ENSBTAG00000024979	614199	HSPB9	heat shock protein family B (small) member 9	0.468942	1.2747	0.350155	0.149098	0.974804	1.2503	0.322274	0.235362	1.29957	0.378037	0.167366
ENSBTAG00000010485	515180	MFN1	mitofusin 1	0.469036	1.13852	0.187154	0.149134	0.994497	1.13498	0.182667	0.215538	1.14206	0.191641	0.194899
ENSBTAG00000001950	505995	RDH11	retinol dehydrogenase 11	0.469052	1.27557	0.351146	0.149147	0.846781	1.43619	0.522246	0.130542	1.13292	0.180046	0.590272
NA	540552	-	NA	0.469402	1.49567	0.580788	0.149293	0.984856	1.43564	0.521692	0.350255	1.5582	0.639885	0.255162
ENSBTAG00000010977	281170	FRZB	frizzled related protein	0.469631	0.738832	-0.436682	0.149408	0.922249	0.78968	-0.340661	0.338832	0.691258	-0.532703	0.142674
ENSBTAG00000003925	100125289	C9H6orf120	chromosome 9 C6orf120 homolog	0.469917	1.08	0.111026	0.149513	0.985603	1.08575	0.118694	0.204743	1.07427	0.103358	0.266553
ENSBTAG00000012684	509167	CCL19	C-C motif chemokine ligand 19	0.470072	0.786422	-0.346624	0.149589	0.863795	0.709399	-0.49533	0.133682	0.871808	-0.197917	0.536763
ENSBTAG00000019784	533617	PPP2R5E	protein phosphatase 2 regulatory subunit B'epsilon	0.470207	1.05979	0.083785	0.149654	0.145206	1.10144	0.139396	0.034699	1.01972	0.0281745	0.647161
ENSBTAG00000022938	618581	ITLN2	intelectin 2	0.470355	1.15864	0.212434	0.149723	0.998924	1.15756	0.211085	0.303467	1.15973	0.213784	0.297533
ENSBTAG00000014459	614904	MAP6D1	MAP6 domain containing 1	0.470559	1.1645	0.219706	0.149814	0.981297	1.18612	0.246255	0.247974	1.14326	0.193157	0.360949
NA	509703	ADGRG1	NA	0.470559	0.887295	-0.172515	0.149816	0.972841	0.895529	-0.159188	0.228007	0.879136	-0.185842	0.16271
ENSBTAG00000002824	618258	DPEP3	dipeptidase 3	0.471263	0.855301	-0.225496	0.150089	0.786078	0.909794	-0.136387	0.459508	0.804072	-0.314604	0.0995651
ENSBTAG00000002010	507860	PI4K2A	phosphatidylinositol 4-kinase type 2 alpha	0.471283	0.871855	-0.19784	0.150131	0.915805	0.831207	-0.26672	0.168868	0.91449	-0.128961	0.495966
ENSBTAG00000006624	540844	SLC36A3	solute carrier family 36 member 3	0.471296	0.648319	-0.625224	0.150156	0.174271	0.983558	-0.0239175	0.962148	0.427344	-1.22653	0.0250381
ENSBTAG00000021769	534325	CUL3	cullin 3	0.471335	1.06907	0.0963592	0.150176	0.922033	1.08722	0.120639	0.150285	1.05123	0.0720792	0.380028
ENSBTAG00000024884	616898	TEDC2	tubulin epsilon and delta complex 2	0.471344	0.921956	-0.11723	0.150188	0.98614	0.91498	-0.128187	0.25968	0.928985	-0.106272	0.347055
ENSBTAG00000021843	539529	UBQLN2	ubiquilin 2	0.471346	1.06407	0.0895958	0.150201	0.890085	1.08757	0.121107	0.140423	1.04108	0.0580845	0.467697
ENSBTAG00000033248	281063	CDH3	cadherin 3	0.471409	1.11596	0.15828	0.150235	0.949082	1.14748	0.198464	0.199008	1.0853	0.118096	0.436955
ENSBTAG00000015160	789315	PLD4	phospholipase D family member 4	0.471727	0.817013	-0.29157	0.150357	0.955893	0.856368	-0.223698	0.424501	0.779466	-0.359442	0.206422
ENSBTAG00000016685	539356	FMO4	flavin containing monooxygenase 4	0.472188	1.11964	0.16304	0.150547	0.994735	1.11464	0.156582	0.32042	1.12467	0.169497	0.283404
ENSBTAG00000008954	510593	PSMB9	proteasome subunit beta 9	0.472385	0.885504	-0.175429	0.150624	0.305829	1.01702	0.0243497	0.880254	0.770995	-0.375207	0.031389
ENSBTAG00000014491	514368	ATP6V1G2	ATPase H+ transporting V1 subunit G2	0.472705	1.24843	0.320111	0.150783	0.00945498	0.9468	-0.0788683	0.744215	1.64614	0.71909	0.00801742
NA	615363	-	NA	0.472705	0.682855	-0.550349	0.150785	0.46632	0.464957	-1.10483	0.0479152	1.00287	0.00413228	0.993707
NA	528050	SLC6A5	NA	0.473343	0.378698	-1.40088	0.151014	0.630022	0.218968	-2.19121	0.0708878	0.654944	-0.610556	0.59722
ENSBTAG00000000541	613713	NKX2-1	NK2 homeobox 1	0.47336	0.811209	-0.301855	0.151034	0.844545	0.899522	-0.152769	0.596849	0.731566	-0.45094	0.130717
ENSBTAG00000012975	282120	VDAC2	voltage dependent anion channel 2	0.473853	1.05067	0.0713098	0.151219	0.909272	1.03187	0.0452584	0.508414	1.06981	0.0973613	0.16495
ENSBTAG00000005726	507564	HNRNPA2B1	heterogeneous nuclear ribonucleoprotein A2/B1	0.473877	1.06932	0.0966953	0.151236	0.508541	1.00687	0.009881	0.911914	1.13564	0.18351	0.0532189
ENSBTAG00000003131	529260	NDST4	N-deacetylase and N-sulfotransferase 4	0.473877	1.76198	0.817197	0.151241	0.945445	1.99194	0.994176	0.172612	1.55856	0.640218	0.371551
ENSBTAG00000001996	535113	SNRNP70	small nuclear ribonucleoprotein U1 subunit 70	0.473897	1.06002	0.0840848	0.151255	0.164146	1.01247	0.0178776	0.780883	1.10979	0.150292	0.0301985
ENSBTAG00000002154	538837	GPR141	G protein-coupled receptor 141	0.473959	1.51194	0.596398	0.151292	0.712131	1.1323	0.179259	0.752889	2.01885	1.01354	0.088962
ENSBTAG00000035998	516210	CKB	creatine kinase B	0.474261	1.31628	0.396462	0.151436	0.0213412	1.9676	0.976437	0.00701173	0.880556	-0.183513	0.569391
ENSBTAG00000007043	617667	SERPINA3	serpin peptidase inhibitor, clade A (alpha-1 antiproteinase, antitrypsin), member 3	0.474345	0.750299	-0.414462	0.151504	0.662911	0.620374	-0.688789	0.0762813	0.907434	-0.140135	0.704885
NA	784171	DNAJC28	NA	0.474356	1.19795	0.260562	0.151515	0.865531	1.11349	0.155088	0.511374	1.28881	0.366036	0.132468
ENSBTAG00000010387	538509	MINDY3	MINDY lysine 48 deubiquitinase 3	0.474415	1.16805	0.224098	0.151548	0.858426	1.21268	0.278193	0.115621	1.12506	0.170002	0.324422
ENSBTAG00000013501	514903	DHRS13	dehydrogenase/reductase 13	0.474604	0.871515	-0.198403	0.151615	0.99718	0.873172	-0.195663	0.258028	0.869861	-0.201143	0.245467
ENSBTAG00000001243	509427	AP3M2	adaptor related protein complex 3 subunit mu 2	0.475196	0.879686	-0.184939	0.151854	0.914493	0.920473	-0.119552	0.501393	0.840706	-0.250326	0.169069
ENSBTAG00000038512	617574	LIPI	lipase I	0.475501	1.27743	0.353244	0.152017	0.441328	0.994513	-0.00793786	0.98106	1.64083	0.714426	0.0453811
ENSBTAG00000021856	616788	R3HCC1L	R3H domain and coiled-coil containing 1 like	0.475579	0.912044	-0.132825	0.152069	0.976407	0.899992	-0.152016	0.241204	0.924257	-0.113634	0.376419
ENSBTAG00000005600	618554	LOC618554	olfactory receptor 10AC1	0.476111	0.843457	-0.245614	0.152296	0.871272	0.781505	-0.355672	0.14332	0.91032	-0.135555	0.565666
ENSBTAG00000039068	100125936	CSMD3	CUB and Sushi multiple domains 3	0.476111	0.934662	-0.0974834	0.152304	0.795701	0.971693	-0.0414278	0.657568	0.899042	-0.153539	0.113568
ENSBTAG00000018546	524279	LRBA	LPS responsive beige-like anchor protein	0.476154	0.797158	-0.327062	0.15236	0.589111	0.946273	-0.0796714	0.786614	0.671541	-0.574453	0.0645692
ENSBTAG00000033386	508945	TEX26	testis expressed 26	0.476228	1.04329	0.0611377	0.152391	0.57361	1.07092	0.0988452	0.06378	1.01637	0.0234302	0.643253
ENSBTAG00000013362	511691	DNM2	dynamin 2	0.476254	0.911279	-0.134035	0.152413	0.928109	0.932578	-0.100703	0.384649	0.890466	-0.167367	0.15683
ENSBTAG00000015896	511350	CC2D1B	coiled-coil and C2 domain containing 1B	0.476539	0.76376	-0.388809	0.152535	0.959703	0.721134	-0.471661	0.215883	0.808905	-0.305957	0.415552
ENSBTAG00000016680	281420	PPID	peptidylprolyl isomerase D	0.476897	1.13003	0.176362	0.152698	0.72861	1.0745	0.103668	0.461732	1.18843	0.249055	0.0888403
NA	781555	ASTN2	NA	0.477108	0.762112	-0.391926	0.152779	0.963746	0.72239	-0.469151	0.222011	0.804018	-0.3147	0.406599
NA	541044	RBM15	NA	0.477539	1.40968	0.495369	0.152932	0.960763	1.51437	0.598719	0.217948	1.31223	0.392019	0.413441
ENSBTAG00000005560	536336	ST18	ST18, C2H2C-type zinc finger	0.477688	0.853715	-0.228174	0.152987	0.358959	0.718437	-0.477067	0.0369628	1.01446	0.0207187	0.922497
ENSBTAG00000014983	614367	IL23R	interleukin 23 receptor	0.477974	1.40961	0.495301	0.153128	0.959838	1.31041	0.390018	0.415949	1.51633	0.600583	0.216749
NA	781116	-	NA	0.478043	0.735723	-0.442764	0.153166	0.914493	0.65985	-0.59979	0.170118	0.820322	-0.285739	0.503542
ENSBTAG00000015857	616333	TPRG1L	tumor protein p63 regulated 1 like	0.478043	0.699051	-0.516531	0.153172	0.718586	0.732403	-0.449291	0.218095	0.667218	-0.583771	0.115213
NA	788146	LOC788146	NA	0.478106	1.11851	0.161574	0.153212	0.699081	1.03278	0.0465354	0.762588	1.21135	0.276613	0.086482
ENSBTAG00000046485	540685	RAB1B	RAB1B, member RAS oncogene family	0.478106	0.929657	-0.10523	0.153214	0.835989	0.955717	-0.0653444	0.465585	0.904307	-0.145115	0.11636
NA	508553	-	NA	0.478635	1.27687	0.352609	0.153426	0.835279	1.4216	0.507518	0.121313	1.14687	0.197699	0.5329
ENSBTAG00000003975	539289	LMAN2L	lectin, mannose binding 2 like	0.478887	0.850194	-0.234135	0.153543	0.907571	0.883585	-0.17856	0.350081	0.818066	-0.289711	0.1379
NA	100295702	LOC100295702	uncharacterized LOC100295702	0.479574	1.45589	0.541905	0.153785	0.122012	0.797096	-0.327174	0.531729	2.65918	1.41098	0.0140392
ENSBTAG00000003636	100125267	LIPA	lipase A, lysosomal acid type	0.479638	0.869703	-0.201406	0.153826	0.988006	0.859768	-0.217981	0.268745	0.879753	-0.18483	0.345754
ENSBTAG00000000345	514998	CLDN15	claudin 15	0.480004	0.760707	-0.394587	0.15398	0.935161	0.710753	-0.49258	0.167785	0.814172	-0.296594	0.397161
ENSBTAG00000027357	519657	FGF22	fibroblast growth factor 22	0.480093	0.839308	-0.252727	0.154023	0.504487	0.994745	-0.00760068	0.975008	0.70816	-0.497854	0.0535134
ENSBTAG00000015340	512698	ANGPTL7	angiopoietin like 7	0.480308	0.766301	-0.384017	0.154142	0.971434	0.732937	-0.448239	0.234782	0.801184	-0.319795	0.391431
ENSBTAG00000018971	617007	RAD51B	RAD51 paralog B	0.480716	0.834745	-0.260593	0.154331	0.99718	0.837335	-0.256124	0.314199	0.832163	-0.265062	0.298155
ENSBTAG00000047701	539271	ACTRT1	actin related protein T1	0.480735	0.959086	-0.0602686	0.154365	0.75948	0.933995	-0.0985139	0.103235	0.984851	-0.0220232	0.704361
ENSBTAG00000038518	513635	OR2D3	olfactory receptor, family 2, subfamily D, member 3	0.480735	1.01801	0.0257544	0.154373	0.833449	1.00869	0.0124824	0.615397	1.02742	0.0390264	0.128733
ENSBTAG00000005815	509856	RNF31	ring finger protein 31	0.48074	0.902036	-0.148743	0.154389	0.877062	0.877071	-0.189235	0.125388	0.927712	-0.108251	0.368666
ENSBTAG00000013669	506294	KIF22	kinesin family member 22	0.480986	1.1387	0.187388	0.154518	0.833941	1.1817	0.240867	0.112379	1.09726	0.13391	0.364196
ENSBTAG00000035696	751573	UCN3	urocortin 3	0.481124	0.774472	-0.368716	0.154584	0.871738	0.868721	-0.203036	0.568809	0.690448	-0.534395	0.145224
NA	522467	WNT3A	NA	0.481423	0.49124	-1.0255	0.154806	0.996134	0.496637	-1.00974	0.240278	0.4859	-1.04127	0.22654
ENSBTAG00000004489	505734	APPBP2	amyloid beta precursor protein binding protein 2	0.481798	1.09939	0.136709	0.154984	0.972617	1.09005	0.124396	0.253296	1.10882	0.149023	0.174893
ENSBTAG00000023776	618654	C11H9orf116	chromosome 11 C9orf116 homolog	0.48204	1.12017	0.163722	0.155095	0.516177	1.23914	0.309339	0.0553569	1.01263	0.0181055	0.905233
ENSBTAG00000007798	505958	DGAT2L6	diacylglycerol O-acyltransferase 2 like 6	0.482534	0.85736	-0.222028	0.155299	0.971584	0.835569	-0.259169	0.236104	0.879719	-0.184886	0.392839
ENSBTAG00000009541	537713	SUCLG2	succinate-CoA ligase GDP-forming beta subunit	0.482534	0.920019	-0.120264	0.155304	0.9334	0.906445	-0.141708	0.147385	0.933797	-0.0988198	0.304109
ENSBTAG00000032603	515333	LOC515333	multidrug resistance-associated protein 4	0.482546	0.654957	-0.610528	0.155327	0.994061	0.667797	-0.582519	0.329318	0.642364	-0.638538	0.28638
ENSBTAG00000011025	539753	BTF3L4	basic transcription factor 3 like 4	0.482546	1.10939	0.149766	0.15533	0.977279	1.12591	0.17109	0.245849	1.09311	0.128442	0.379212
ENSBTAG00000010251	282240	GABRG2	gamma-aminobutyric acid type A receptor gamma2 subunit	0.482614	1.21965	0.286464	0.155388	0.813996	1.36071	0.444355	0.121461	1.09321	0.128572	0.642445
ENSBTAG00000006719	514391	ZFAND4	zinc finger AN1-type containing 4	0.482698	1.13451	0.182074	0.155429	0.733827	1.19802	0.260655	0.0909368	1.07437	0.103493	0.48538
ENSBTAG00000015384	540889	PHF13	PHD finger protein 13	0.482781	1.22084	0.287874	0.155463	0.804203	1.32619	0.407289	0.108161	1.12386	0.168459	0.491651
ENSBTAG00000003532	508893	TLE4	transducin like enhancer of split 4	0.483084	0.77617	-0.365555	0.155597	0.907935	0.712621	-0.488793	0.159059	0.845386	-0.242317	0.474595
ENSBTAG00000005671	515028	UBQLNL	ubiquilin like	0.483103	1.16164	0.216161	0.15561	0.98154	1.18294	0.242376	0.254647	1.14072	0.189945	0.368223
ENSBTAG00000014027	539023	TRIM36	tripartite motif containing 36	0.483804	1.13568	0.183556	0.155858	0.994103	1.14225	0.191878	0.287258	1.12915	0.175235	0.329694
ENSBTAG00000004150	281361	NRG1	neuregulin 1	0.483999	1.4009	0.486355	0.155957	0.963425	1.44787	0.533928	0.161315	1.35546	0.438783	0.245
ENSBTAG00000037410	100125949	LOC100125949	uncharacterized LOC100125949	0.484051	1.26654	0.340895	0.155988	0.967754	1.21368	0.279393	0.400991	1.3217	0.402396	0.231898
NA	538822	-	NA	0.484602	1.19713	0.259576	0.156205	0.356488	1.32834	0.409622	0.0516784	1.07888	0.10953	0.581749
ENSBTAG00000025311	615255	GMFB	glia maturation factor beta	0.484602	1.1169	0.159505	0.156209	0.941298	1.14773	0.198783	0.179224	1.08691	0.120226	0.408091
ENSBTAG00000032089	507966	CDC42EP2	CDC42 effector protein 2	0.484713	0.866948	-0.205982	0.15626	0.679347	0.92958	-0.105349	0.531925	0.808537	-0.306615	0.0814441
NA	522241	AGAP1	NA	0.484891	1.22244	0.289767	0.156346	0.963425	1.26384	0.337818	0.200309	1.1824	0.241716	0.3534
ENSBTAG00000014357	615785	SDC2	syndecan 2	0.48526	0.881562	-0.181866	0.156523	0.799695	0.94783	-0.0773	0.660982	0.819928	-0.286432	0.117254
ENSBTAG00000046040	616668	PRR23B	proline rich 23B	0.485461	0.68135	-0.553531	0.156603	0.87919	0.796924	-0.327486	0.529067	0.582538	-0.779576	0.145141
ENSBTAG00000020610	507867	ANKZF1	ankyrin repeat and zinc finger domain containing 1	0.485557	1.08418	0.11661	0.156641	0.988189	1.0913	0.126052	0.272661	1.07711	0.107168	0.348482
ENSBTAG00000000828	539360	CAPN6	calpain 6	0.485676	0.664466	-0.589732	0.156694	0.691064	0.898722	-0.154053	0.787212	0.49127	-1.02541	0.0863906
ENSBTAG00000027113	783884	LOC783884	olfactory receptor, family 5, subfamily H, member 1-like	0.485764	1.107	0.146655	0.156729	0.984282	1.09496	0.130876	0.36235	1.11917	0.162434	0.261576
ENSBTAG00000024199	789336	KMT2C	lysine methyltransferase 2C	0.485866	1.09094	0.125571	0.156784	0.419215	1.19487	0.25685	0.0441309	0.996051	-0.00570865	0.961873
ENSBTAG00000014093	327669	IDH2	isocitrate dehydrogenase (NADP(+)) 2, mitochondrial	0.485954	0.888806	-0.170059	0.156827	0.960759	0.902411	-0.148144	0.285563	0.875406	-0.191975	0.171463
ENSBTAG00000016740	511135	ACLY	ATP citrate lyase	0.485993	1.1834	0.242937	0.156854	0.968619	1.21566	0.281739	0.21838	1.152	0.204134	0.367045
NA	618143	-	NA	0.486	0.817429	-0.290835	0.156871	0.964685	0.785805	-0.347756	0.227177	0.850325	-0.233913	0.410692
ENSBTAG00000007755	108771180	APOBEC3H	apolipoprotein B mRNA editing enzyme catalytic subunit 3H	0.486045	0.937453	-0.0931811	0.156903	0.551048	0.982215	-0.0258887	0.749606	0.894731	-0.160474	0.0612847
ENSBTAG00000011478	512966	ELP6	elongator acetyltransferase complex subunit 6	0.486045	1.13722	0.185515	0.156909	0.863646	1.17876	0.237272	0.122276	1.09715	0.133759	0.371328
ENSBTAG00000032304	768058	ACY1	aminoacylase 1	0.486213	0.897741	-0.155629	0.157005	0.643871	0.956876	-0.0635967	0.631576	0.84226	-0.247662	0.0750906
NA	790889	-	NA	0.486248	1.29537	0.373369	0.157031	0.30853	1.78287	0.834206	0.0322032	0.941174	-0.0874672	0.808843
ENSBTAG00000003290	522505	SLC9A7	solute carrier family 9 member A7	0.486272	1.40945	0.495128	0.157046	0.896945	1.57766	0.657789	0.146018	1.25916	0.332467	0.451171
ENSBTAG00000035836	789150	COLGALT2	collagen beta(1-O)galactosyltransferase 2	0.486345	0.648208	-0.625471	0.1571	0.52245	0.885715	-0.175085	0.744287	0.474389	-1.07586	0.0582883
ENSBTAG00000008792	282341	RNASE6	ribonuclease A family member k6	0.486345	0.66201	-0.595075	0.157106	0.772612	0.512846	-0.963402	0.108592	0.854559	-0.226747	0.694459
ENSBTAG00000009039	516054	OR4K5	olfactory receptor, family 4, subfamily K, member 5	0.486568	1.28578	0.362641	0.157207	0.988513	1.3097	0.389233	0.276611	1.2623	0.336049	0.345283
NA	100336002	-	NA	0.486672	1.04759	0.0670714	0.157266	0.915223	1.03038	0.043174	0.509052	1.06509	0.0909688	0.173903
ENSBTAG00000017283	782752	GTF3C2	general transcription factor IIIC subunit 2	0.487038	0.803932	-0.314854	0.15741	0.806175	0.891489	-0.165711	0.557632	0.724975	-0.463996	0.112986
ENSBTAG00000008220	615529	C15H11orf71	chromosome 15 C11orf71 homolog	0.487101	0.907802	-0.13955	0.157445	0.973146	0.921884	-0.117343	0.390889	0.893936	-0.161757	0.241734
ENSBTAG00000025402	614982	IL17D	interleukin 17D	0.487201	1.23362	0.302899	0.157492	0.892087	1.14717	0.198074	0.467569	1.32659	0.407724	0.145101
NA	507093	ALDH1A3	NA	0.487231	1.24165	0.312259	0.157516	0.442151	0.988186	-0.0171457	0.954798	1.56013	0.641664	0.046759
ENSBTAG00000008255	529752	QRFPR	pyroglutamylated RFamide peptide receptor	0.487231	0.920167	-0.120033	0.157523	0.829362	0.961471	-0.0566847	0.627198	0.880637	-0.18338	0.128715
ENSBTAG00000003074	529171	SLC16A6	solute carrier family 16 member 6	0.487455	0.638275	-0.647751	0.157692	0.286899	0.797141	-0.327093	0.495563	0.511069	-0.968409	0.0555468
ENSBTAG00000009994	537305	EML5	echinoderm microtubule associated protein like 5	0.487683	1.31429	0.394281	0.157823	0.933735	1.22629	0.294298	0.404327	1.4086	0.494264	0.16954
ENSBTAG00000011578	281057	CD44	CD44 molecule	0.487701	1.21352	0.279192	0.157851	0.78012	1.07885	0.109494	0.686604	1.36499	0.448891	0.111484
ENSBTAG00000038532	516067	FOLR3	folate receptor 3	0.487716	0.765108	-0.386264	0.157866	0.903656	0.842145	-0.247859	0.495201	0.695118	-0.52467	0.15895
ENSBTAG00000015773	529920	LRGUK	leucine rich repeats and guanylate kinase domain containing	0.487874	1.23253	0.301622	0.157936	0.767521	1.26054	0.334044	0.125389	1.20514	0.2692	0.21094
ENSBTAG00000010579	614508	ACADL	acyl-CoA dehydrogenase long chain	0.487975	1.14813	0.199282	0.157998	0.772138	1.24512	0.316281	0.106916	1.05869	0.0822833	0.662696
NA	523693	-	NA	0.487984	0.7445	-0.425657	0.158008	0.505148	0.993859	-0.00888646	0.982827	0.557704	-0.842428	0.0547138
NA	618696	LOC618696	NA	0.488147	1.24027	0.310655	0.158083	0.661769	1.38138	0.466113	0.0796491	1.11357	0.155198	0.541937
ENSBTAG00000020642	514176	ZDHHC13	zinc finger DHHC-type containing 13	0.488147	1.10125	0.139137	0.158084	0.173796	1.2706	0.345513	0.0193341	0.954463	-0.0672385	0.619753
NA	788070	-	NA	0.488147	0.567107	-0.818306	0.15809	0.731113	0.807792	-0.307944	0.685963	0.398135	-1.32867	0.0946338
ENSBTAG00000011700	613446	PLLP	plasmolipin	0.488473	0.891481	-0.165724	0.158247	0.99404	0.896286	-0.157969	0.333292	0.886701	-0.17348	0.289461
NA	525919	-	NA	0.488544	1.9834	0.987979	0.158294	0.542325	3.39753	1.76448	0.0601491	1.15787	0.211473	0.811537
ENSBTAG00000008105	533516	RBM38	RNA binding motif protein 38	0.488544	1.17886	0.237396	0.158299	0.777677	1.27267	0.347862	0.103518	1.09197	0.12693	0.537614
ENSBTAG00000001516	407218	CALCB	calcitonin-related polypeptide beta	0.488595	1.04413	0.0622973	0.158356	0.273698	0.999298	-0.00101324	0.985135	1.09097	0.125608	0.0321829
ENSBTAG00000013109	534816	STIM1	stromal interaction molecule 1	0.488702	1.07188	0.10014	0.158416	0.987829	1.06544	0.0914494	0.35359	1.07835	0.10883	0.272287
ENSBTAG00000018796	516619	RABGGTA	Rab geranylgeranyltransferase subunit alpha	0.488732	0.916227	-0.126223	0.158433	0.810478	0.872367	-0.196993	0.122055	0.962292	-0.0554531	0.651987
ENSBTAG00000016486	614391	SORBS2	sorbin and SH3 domain containing 2	0.489011	1.32104	0.401673	0.158575	0.890765	1.48422	0.569702	0.157442	1.1758	0.233644	0.551528
ENSBTAG00000009806	529698	INVS	inversin	0.489136	0.893674	-0.16218	0.158623	0.782606	0.852173	-0.230782	0.103926	0.937195	-0.0935783	0.494496
ENSBTAG00000015505	521822	FADS2	fatty acid desaturase 2	0.489138	1.34574	0.428397	0.158631	0.912277	1.47645	0.562136	0.159849	1.22659	0.294657	0.450963
NA	100125232	OTP	NA	0.489298	1.49009	0.575401	0.158695	0.890373	1.34568	0.428334	0.361386	1.65	0.722468	0.132566
ENSBTAG00000009984	522515	SGPL1	sphingosine-1-phosphate lyase 1	0.489306	0.855254	-0.225576	0.158707	0.885402	0.803588	-0.315472	0.149549	0.910241	-0.13568	0.524214
ENSBTAG00000016028	532460	ZNF691	zinc finger protein 691	0.489344	1.1471	0.197991	0.158756	0.830621	1.20006	0.263107	0.115153	1.09648	0.132874	0.412525
ENSBTAG00000004014	511854	FBLN2	fibulin 2	0.489344	0.779878	-0.358681	0.158771	0.232161	0.555139	-0.849079	0.0249274	1.0956	0.131718	0.706148
ENSBTAG00000008333	533129	ETV4	ETS variant 4	0.489402	0.890065	-0.168018	0.158822	0.845622	0.943667	-0.08365	0.609965	0.839507	-0.252386	0.136003
NA	790172	-	NA	0.489512	1.21189	0.277257	0.158894	0.440334	1.48593	0.571366	0.0468895	0.988387	-0.0168527	0.950144
NA	515939	DENND1B	NA	0.489531	1.10808	0.148057	0.158919	0.999443	1.10831	0.148364	0.293179	1.10784	0.147749	0.295115
ENSBTAG00000000011	511957	TDH	L-threonine dehydrogenase	0.489706	1.23575	0.305387	0.158986	0.124505	0.87745	-0.188611	0.527942	1.74036	0.799386	0.0146937
ENSBTAG00000013240	507107	SLC3A2	solute carrier family 3 member 2	0.489706	1.18552	0.245517	0.159002	0.950954	1.13582	0.18374	0.443561	1.23738	0.307294	0.207399
NA	787025	LOC787025	NA	0.489706	0.738422	-0.437483	0.159003	0.950332	0.790152	-0.339798	0.400175	0.690078	-0.535169	0.192283
ENSBTAG00000047806	533764	RPE	ribulose-5-phosphate-3-epimerase	0.489783	1.20382	0.267614	0.159045	0.847195	1.14448	0.19469	0.359586	1.26623	0.340538	0.118465
NA	783113	LOC783113	NA	0.489887	1.34336	0.425846	0.159116	0.995962	1.35353	0.436728	0.300056	1.33326	0.414963	0.323994
ENSBTAG00000016658	509896	ABHD4	abhydrolase domain containing 4	0.489978	1.14787	0.198958	0.159167	0.963552	1.18011	0.238926	0.227872	1.1165	0.158989	0.416331
ENSBTAG00000039682	515016	MTUS1	microtubule associated scaffold protein 1	0.49016	0.875725	-0.19145	0.159263	0.947459	0.891011	-0.166485	0.26531	0.860702	-0.216414	0.15295
ENSBTAG00000016594	508048	PIGQ	phosphatidylinositol glycan anchor biosynthesis class Q	0.490319	0.938349	-0.091804	0.159337	0.816143	0.969796	-0.0442467	0.610578	0.907921	-0.139361	0.121358
ENSBTAG00000017167	281285	LRAT	lecithin retinol acyltransferase	0.49033	1.18059	0.239504	0.159348	0.766745	1.06294	0.0880561	0.706231	1.31126	0.390952	0.107782
ENSBTAG00000012557	514738	OSGEPL1	O-sialoglycoprotein endopeptidase like 1	0.490412	0.897182	-0.156528	0.159389	0.120771	0.984752	-0.0221682	0.855576	0.817399	-0.290888	0.0273946
ENSBTAG00000022721	512325	SLC25A38	solute carrier family 25 member 38	0.490574	1.10225	0.14045	0.159471	0.0818566	1.25851	0.331713	0.0137847	0.965392	-0.0508135	0.677463
ENSBTAG00000032831	614711	MRPL33	mitochondrial ribosomal protein L33	0.490749	0.908136	-0.13902	0.159542	0.950698	0.926695	-0.109834	0.381595	0.889949	-0.168206	0.187191
ENSBTAG00000035199	614711	MRPL33	mitochondrial ribosomal protein L33	0.490749	0.908136	-0.13902	0.159542	0.950698	0.926695	-0.109834	0.381595	0.889949	-0.168206	0.187191
ENSBTAG00000005557	504856	AFDN	afadin, adherens junction formation factor	0.490892	1.09276	0.127981	0.159618	0.882736	1.1323	0.179251	0.148469	1.05461	0.0767108	0.525088
ENSBTAG00000006804	618028	KIRREL3	kirre like nephrin family adhesion molecule 3	0.491147	1.33303	0.414711	0.159745	0.966518	1.37058	0.45479	0.168706	1.29651	0.374633	0.25236
ENSBTAG00000013855	615368	ORMDL3	ORMDL sphingolipid biosynthesis regulator 3	0.491591	0.84648	-0.240451	0.15993	0.818705	0.927762	-0.108174	0.645507	0.77232	-0.372729	0.125754
NA	533207	GBF1	NA	0.491591	1.14916	0.200575	0.159934	0.603376	1.01935	0.0276556	0.887538	1.29549	0.373495	0.0701379
ENSBTAG00000016782	521004	SLC39A10	solute carrier family 39 member 10	0.492423	0.895793	-0.158763	0.160256	0.714738	0.968796	-0.0457353	0.768065	0.828291	-0.271791	0.0936323
NA	100138844	-	NA	0.492729	1.58849	0.667657	0.160422	0.806843	2.06768	1.04802	0.121818	1.22035	0.287297	0.660242
ENSBTAG00000000176	540766	SP3	Sp3 transcription factor	0.493327	1.1682	0.224289	0.160662	0.815722	1.24124	0.311787	0.113585	1.09946	0.13679	0.47334
ENSBTAG00000009864	508108	B4GALNT2	beta-1,4-N-acetyl-galactosaminyltransferase 2	0.494035	1.21467	0.280564	0.160966	0.695788	1.0519	0.072992	0.790298	1.40263	0.488136	0.0893751
ENSBTAG00000002555	613915	PDZK1IP1	PDZK1 interacting protein 1	0.494511	0.721716	-0.470497	0.161173	0.566477	0.536127	-0.899352	0.0644685	0.971548	-0.0416422	0.927882
ENSBTAG00000032151	521905	CCDC73	coiled-coil domain containing 73	0.494547	1.13539	0.183192	0.161192	0.797971	1.22292	0.290328	0.119191	1.05413	0.076056	0.672015
ENSBTAG00000015839	281295	MAP4	microtubule associated protein 4	0.494576	0.914693	-0.12864	0.161209	0.936797	0.89024	-0.167734	0.194412	0.939818	-0.0895462	0.480066
ENSBTAG00000009258	614924	NEK11	NIMA related kinase 11	0.494582	0.704698	-0.504922	0.161218	0.496975	0.505828	-0.98328	0.054621	0.981755	-0.0265644	0.956019
ENSBTAG00000007827	541233	RCOR2	REST corepressor 2	0.494588	1.56892	0.649776	0.161227	0.43906	2.35721	1.23708	0.0485344	1.04425	0.0624704	0.915468
ENSBTAG00000019930	613968	CLNS1A	chloride nucleotide-sensitive channel 1A	0.494817	1.08971	0.123946	0.161324	0.628834	1.17053	0.227157	0.0751642	1.01448	0.0207351	0.864259
ENSBTAG00000030921	514701	FAM3B	family with sequence similarity 3 member B	0.494964	0.573306	-0.802624	0.161402	0.895186	0.455998	-1.1329	0.16216	0.720791	-0.472347	0.54977
ENSBTAG00000019293	526233	EGR3	early growth response 3	0.49515	0.782232	-0.354332	0.161529	0.929697	0.721959	-0.470011	0.187542	0.847536	-0.238653	0.494544
ENSBTAG00000032819	504643	MUC20	mucin 20, cell surface associated	0.495185	0.703068	-0.508263	0.161553	0.999256	0.702181	-0.510085	0.256111	0.703957	-0.50644	0.259388
ENSBTAG00000007678	521239	MKX	mohawk homeobox	0.495185	0.64178	-0.639848	0.161556	0.595901	0.43532	-1.19985	0.0694117	0.946158	-0.0798465	0.898565
NA	282040	RNPEP	NA	0.495232	0.927166	-0.109101	0.161578	0.984282	0.922902	-0.115751	0.193276	0.93145	-0.10245	0.246839
ENSBTAG00000014904	507347	SIRT5	sirtuin 5	0.495333	0.840166	-0.251253	0.161624	0.748957	0.901617	-0.149413	0.467387	0.782904	-0.353093	0.0976259
ENSBTAG00000020984	537312	RAPGEF4	Rap guanine nucleotide exchange factor 4	0.723544	0.918706	-0.122325	0.319153	0.0684355	0.792322	-0.335842	0.0316016	1.06525	0.0911926	0.531517
NA	536445	LOC536445	NA	0.495384	1.44507	0.531138	0.161689	0.60116	1.04948	0.0696746	0.89344	1.98977	0.992602	0.070358
ENSBTAG00000001539	516557	SAV1	salvador family WW domain containing protein 1	0.495479	1.16301	0.217865	0.161764	0.426777	1.01234	0.0176996	0.928651	1.3361	0.41803	0.0473393
ENSBTAG00000015100	338075	ATP6V0E1	ATPase H+ transporting V0 subunit e1	0.495479	1.11878	0.161927	0.16177	0.0185311	1.23986	0.310176	0.0188549	1.00953	0.0136786	0.909711
ENSBTAG00000000024	613923	DYM	dymeclin	0.495874	0.921827	-0.117431	0.161929	0.995088	0.924499	-0.113256	0.332191	0.919164	-0.121607	0.298868
ENSBTAG00000017421	535601	SLC3A1	solute carrier family 3 member 1	0.496164	0.867933	-0.204345	0.162053	0.647621	0.958364	-0.061354	0.743517	0.786034	-0.347336	0.0777644
ENSBTAG00000018667	768075	RCL1	RNA terminal phosphate cyclase like 1	0.496242	1.16786	0.223866	0.162116	0.967925	1.20135	0.264662	0.238215	1.1353	0.183071	0.409205
ENSBTAG00000045526	100137721	INSM1	INSM transcriptional repressor 1	0.496282	1.52325	0.60715	0.162144	0.57167	1.04982	0.0701403	0.904998	2.21017	1.14416	0.065417
ENSBTAG00000005852	525558	KLF8	Kruppel like factor 8	0.496437	0.981657	-0.0267089	0.162209	0.942819	0.986653	-0.0193855	0.454104	0.976687	-0.0340323	0.196763
ENSBTAG00000005252	616931	NUDT10	nudix (nucleoside diphosphate linked moiety X)-type motif 10	0.496544	1.2479	0.319506	0.162271	0.809166	1.10033	0.13794	0.660683	1.41526	0.501072	0.123763
ENSBTAG00000000343	514997	ZNHIT1	zinc finger HIT-type containing 1	0.496546	0.917431	-0.124329	0.162282	0.648581	0.875415	-0.191961	0.0789324	0.961463	-0.0566971	0.587058
ENSBTAG00000012818	503621	PDLIM5	PDZ and LIM domain 5	0.497033	1.2349	0.304392	0.162508	0.102744	1.70587	0.770508	0.0140069	0.893956	-0.161724	0.570753
ENSBTAG00000008462	539374	FAM43A	family with sequence similarity 43 member A	0.497379	0.758614	-0.398563	0.162644	0.964178	0.728133	-0.457726	0.195291	0.79037	-0.3394	0.33115
ENSBTAG00000008063	281992	PPARA	peroxisome proliferator activated receptor alpha	0.497735	0.776128	-0.365633	0.162805	0.623278	0.898007	-0.155201	0.615087	0.670791	-0.576065	0.0751315
ENSBTAG00000018058	618319	SNORC	secondary ossification center associated regulator of chondrocyte maturation	0.498263	0.567373	-0.81763	0.163032	0.671845	0.864985	-0.209253	0.790147	0.372159	-1.42601	0.0837543
ENSBTAG00000009302	525636	RCAN2	regulator of calcineurin 2	0.498263	1.31163	0.391358	0.163033	0.800915	1.16904	0.225326	0.505928	1.47161	0.557391	0.111721
NA	509922	LOC509922	NA	0.498827	0.797193	-0.326999	0.163251	0.431373	1.01032	0.0148087	0.962588	0.629027	-0.668806	0.0470248
ENSBTAG00000047311	515867	OR4N2	olfactory receptor, family 4, subfamily N, member 2	0.498896	0.771705	-0.373879	0.163289	0.363579	0.577613	-0.791824	0.0395602	1.03102	0.0440654	0.902303
ENSBTAG00000019471	508912	CNIH4	cornichon family AMPA receptor auxiliary protein 4	0.499192	0.843579	-0.245404	0.163438	0.90213	0.902504	-0.147994	0.542118	0.788502	-0.342814	0.168334
ENSBTAG00000021393	539905	FLRT2	fibronectin leucine rich transmembrane protein 2	0.499366	0.669514	-0.578815	0.16351	0.340309	0.412456	-1.27769	0.0366807	1.08678	0.120057	0.83309
NA	786985	-	NA	0.499451	0.870142	-0.200677	0.16356	0.474267	0.753833	-0.407684	0.0521622	1.0044	0.00632946	0.974421
ENSBTAG00000001629	540926	SCMH1	Scm polycomb group protein homolog 1	0.499458	0.905021	-0.143978	0.16357	0.906669	0.940481	-0.0885287	0.534463	0.870897	-0.199426	0.171886
ENSBTAG00000021672	540836	RGS1	regulator of G protein signaling 1	0.500172	1.51525	0.599555	0.163871	0.982934	1.56609	0.647166	0.211825	1.46606	0.551945	0.283731
NA	782359	BBC3	NA	0.500656	0.890448	-0.167396	0.164075	0.977314	0.876154	-0.190743	0.248585	0.904975	-0.14405	0.379257
NA	515072	LOC515072	NA	0.500742	0.773082	-0.371307	0.164112	0.981601	0.79576	-0.329595	0.352011	0.75105	-0.413019	0.247131
ENSBTAG00000019215	100138748	THOC1	THO complex 1	0.500828	1.0872	0.120622	0.164154	0.863575	1.13143	0.178142	0.147345	1.04471	0.0631016	0.59705
ENSBTAG00000018375	509463	ATCAY	ATCAY, caytaxin	0.500862	0.801676	-0.318909	0.164172	0.516177	0.645418	-0.631694	0.0579707	0.995764	-0.00612386	0.984449
ENSBTAG00000019539	529443	MFAP3L	microfibril associated protein 3 like	0.501047	0.764002	-0.388351	0.164286	0.69828	0.631476	-0.663199	0.0904078	0.924341	-0.113503	0.761748
ENSBTAG00000031832	786846	LOC786846	olfactory receptor 1361	0.501367	1.10223	0.140424	0.164436	0.383998	0.987691	-0.0178682	0.896345	1.23005	0.298716	0.0417893
ENSBTAG00000002139	614854	MIXL1	Mix paired-like homeobox	0.501367	0.915881	-0.126769	0.164443	0.971623	0.902238	-0.148419	0.245248	0.929729	-0.105118	0.405528
ENSBTAG00000004561	286857	PAX6	paired box 6	0.501499	0.731739	-0.4506	0.164501	0.738414	0.591005	-0.758758	0.10202	0.905984	-0.142442	0.748911
NA	507563	-	NA	0.50167	0.71101	-0.492059	0.164591	0.900554	0.815736	-0.293826	0.547202	0.619729	-0.690291	0.167803
ENSBTAG00000001349	514928	KIF1C	kinesin family member 1C	0.501827	1.10457	0.143487	0.164654	0.889579	1.15247	0.204735	0.161135	1.05866	0.0822383	0.563302
ENSBTAG00000015474	513451	SRSF11	serine and arginine rich splicing factor 11	0.501856	1.08487	0.117528	0.164671	0.615295	1.14138	0.19078	0.0739263	1.03117	0.0442769	0.663138
ENSBTAG00000005483	512582	ESYT2	extended synaptotagmin 2	0.501966	0.858998	-0.219273	0.164739	0.954821	0.888129	-0.171159	0.410321	0.830822	-0.267388	0.20515
NA	782151	-	NA	0.501966	1.25771	0.330796	0.164745	0.767364	1.09201	0.126992	0.692468	1.44854	0.5346	0.109362
ENSBTAG00000010125	282376	STAT5B	signal transducer and activator of transcription 5B	0.50207	1.21653	0.282772	0.164786	0.948081	1.16613	0.221732	0.387273	1.26911	0.343812	0.18712
NA	513869	LOC513869	NA	0.502082	0.572423	-0.804846	0.164798	0.99261	0.590158	-0.760827	0.344994	0.555222	-0.848864	0.293706
ENSBTAG00000026819	509843	HDAC7	histone deacetylase 7	0.502214	0.892487	-0.164097	0.164853	0.994735	0.894967	-0.160094	0.244495	0.890014	-0.1681	0.222695
ENSBTAG00000009265	541305	NR5A2	nuclear receptor subfamily 5 group A member 2	0.502588	0.742175	-0.430168	0.165036	0.999381	0.742803	-0.428948	0.292001	0.741548	-0.431388	0.289359
ENSBTAG00000030575	613907	BHLHE41	basic helix-loop-helix family member e41	0.502588	1.31682	0.397057	0.165041	0.956041	1.37271	0.457031	0.175184	1.2632	0.337082	0.310959
ENSBTAG00000006198	783885	LOC783885	olfactory receptor 11G2-like	0.502624	0.511099	-0.968326	0.165069	0.84335	0.483471	-1.0485	0.139455	0.540305	-0.888153	0.206271
ENSBTAG00000001303	539524	HSPB8	heat shock protein family B (small) member 8	0.502715	1.3297	0.411099	0.165111	0.90532	1.21177	0.277121	0.46287	1.4591	0.545078	0.158433
ENSBTAG00000011962	527631	PLA2G3	phospholipase A2 group III	0.503455	0.980368	-0.0286047	0.165399	0.947598	0.98533	-0.0213213	0.44105	0.975431	-0.035888	0.202227
ENSBTAG00000014426	282324	PRKAG1	protein kinase AMP-activated non-catalytic subunit gamma 1	0.503493	0.922437	-0.116478	0.165426	0.920388	0.896614	-0.157441	0.183805	0.949003	-0.0755151	0.514702
ENSBTAG00000008665	541211	DIXDC1	DIX domain containing 1	0.503653	1.1826	0.241962	0.165507	0.866489	1.28017	0.356338	0.14971	1.09246	0.127585	0.595408
ENSBTAG00000005286	535632	TGIF2	TGFB induced factor homeobox 2	0.503728	1.09634	0.132694	0.165564	0.849691	1.04669	0.0658352	0.617194	1.14834	0.199553	0.141878
ENSBTAG00000018833	510256	SVOP	SV2 related protein	0.503785	1.13051	0.176971	0.165612	0.481171	1.02289	0.0326572	0.836268	1.24944	0.321284	0.0553476
ENSBTAG00000034925	616454	KHDC3L	KH domain containing 3 like, subcortical maternal complex member	0.503785	0.980378	-0.0285901	0.165613	0.94858	0.985229	-0.021469	0.437336	0.975551	-0.0357113	0.203758
ENSBTAG00000015416	513254	PEBP4	phosphatidylethanolamine binding protein 4	0.503843	0.687099	-0.541409	0.165667	0.84048	0.835186	-0.25983	0.628753	0.56527	-0.822989	0.138004
ENSBTAG00000018616	538236	IPO11	importin 11	0.503848	0.883109	-0.179336	0.165717	0.622839	0.946737	-0.0789646	0.600704	0.823758	-0.279707	0.0768136
ENSBTAG00000037526	281759	FABP4	fatty acid binding protein 4, adipocyte	0.504539	0.737421	-0.43944	0.166042	0.980198	0.71211	-0.489828	0.242706	0.763631	-0.389053	0.349632
NA	786089	LOC786089	NA	0.504768	0.863055	-0.212475	0.166155	0.995513	0.860504	-0.216747	0.231343	0.865614	-0.208203	0.249438
ENSBTAG00000007605	508535	FKBP4	FK506 binding protein 4	0.504998	1.1058	0.145095	0.166246	0.985985	1.11521	0.15732	0.249304	1.09647	0.132869	0.327663
NA	534434	HECTD4	NA	0.505053	0.766318	-0.383985	0.166275	0.901979	0.721013	-0.471902	0.141342	0.81447	-0.296067	0.346116
ENSBTAG00000039208	617230	ATP5F1E	ATP synthase F1 subunit epsilon	0.505148	1.06709	0.0936806	0.166329	0.82484	1.02984	0.0424191	0.648673	1.10569	0.144942	0.13218
NA	100138449	LOC100138449	NA	0.505408	0.778837	-0.360606	0.16648	0.979177	0.756038	-0.403469	0.240438	0.802324	-0.317743	0.351265
ENSBTAG00000039794	785423	CSNK1B	casein kinase I beta	0.505429	0.882528	-0.180286	0.166502	0.611635	0.954638	-0.0669744	0.66882	0.815865	-0.293597	0.0741824
ENSBTAG00000044099	514094	ZSWIM7	zinc finger SWIM-type containing 7	0.505439	0.881467	-0.182022	0.166512	0.586247	0.987068	-0.0187788	0.917056	0.787164	-0.345264	0.069536
ENSBTAG00000013569	327677	CD38	CD38 molecule	0.505548	0.655896	-0.608462	0.166564	0.179636	1.01464	0.0209626	0.967708	0.423994	-1.23789	0.0273334
ENSBTAG00000018843	280699	SERPINA1	serpin family A member 1	0.505676	1.32767	0.408898	0.166613	0.482231	0.991668	-0.0120706	0.976243	1.77752	0.829867	0.0539956
ENSBTAG00000009123	614733	ING5	inhibitor of growth family member 5	0.505722	1.55321	0.635252	0.166636	0.592216	2.08342	1.05895	0.0710312	1.15793	0.211553	0.704347
ENSBTAG00000035265	613396	TMEM192	transmembrane protein 192	0.506014	1.18069	0.239634	0.16674	0.94678	1.23608	0.305773	0.209653	1.12779	0.173496	0.469045
ENSBTAG00000015466	516044	NSUN2	NOP2/Sun RNA methyltransferase family member 2	0.506225	1.10031	0.137915	0.16684	0.422334	1.05628	0.0789908	0.450388	1.14618	0.19684	0.0717942
NA	782382	PLXNA3	NA	0.506524	1.4099	0.495594	0.166966	0.744797	1.11676	0.159324	0.746327	1.77999	0.831865	0.104998
ENSBTAG00000008340	613998	ATOX1	antioxidant 1 copper chaperone	0.506766	0.887103	-0.172827	0.167109	0.963141	0.872984	-0.195973	0.187233	0.90145	-0.14968	0.308282
NA	783240	LRRC72	NA	0.506832	1.23861	0.308723	0.167146	0.850669	1.11196	0.153104	0.618727	1.37969	0.464341	0.143304
ENSBTAG00000019530	507905	KDM8	lysine demethylase 8	0.506864	0.836799	-0.257047	0.167171	0.900986	0.859835	-0.217868	0.26806	0.81438	-0.296225	0.138284
ENSBTAG00000007206	529423	STRIP2	striatin interacting protein 2	0.507673	1.30904	0.388514	0.16753	0.693076	1.06789	0.0947595	0.806259	1.60466	0.682268	0.0915076
ENSBTAG00000021720	510058	MRPL27	mitochondrial ribosomal protein L27	0.507919	0.901553	-0.149515	0.167649	0.634307	0.942655	-0.0851988	0.474252	0.862244	-0.213832	0.0845026
ENSBTAG00000031059	616659	LRRC61	leucine rich repeat containing 61	0.507943	0.798707	-0.324262	0.167664	0.561647	0.682667	-0.550746	0.067019	0.934471	-0.0977775	0.73174
NA	782118	-	NA	0.50799	1.27113	0.346116	0.167711	0.995088	1.2818	0.358166	0.306004	1.26056	0.334066	0.338661
ENSBTAG00000001360	326582	RPS12	ribosomal protein S12	0.50799	0.908204	-0.138911	0.167718	0.511824	0.999519	-0.000694166	0.995989	0.825232	-0.277128	0.0583644
ENSBTAG00000006155	515976	CCRL2	C-C motif chemokine receptor like 2	0.508205	0.801305	-0.319576	0.16785	0.908214	0.837354	-0.25609	0.319361	0.766808	-0.383063	0.143759
ENSBTAG00000006135	514547	MAP1LC3A	microtubule associated protein 1 light chain 3 alpha	0.50832	1.09314	0.128474	0.167911	0.682927	1.02044	0.029189	0.819437	1.17101	0.227759	0.0890042
ENSBTAG00000004167	536009	TTC29	tetratricopeptide repeat domain 29	0.508372	0.889347	-0.169182	0.167935	0.994038	0.884338	-0.17733	0.300276	0.894384	-0.161034	0.345454
ENSBTAG00000015549	539464	PCDH18	protocadherin 18	0.508551	1.20031	0.263408	0.168033	0.793673	1.33972	0.421928	0.12145	1.07541	0.104888	0.6897
ENSBTAG00000018778	538406	TMC1	transmembrane channel like 1	0.508985	0.937742	-0.0927373	0.168237	0.510624	0.999857	-0.00020636	0.998216	0.879486	-0.185268	0.0583437
NA	539805	MISP3	NA	0.509013	1.16579	0.221302	0.168261	0.201866	1.45831	0.544295	0.0232073	0.93194	-0.101691	0.64545
ENSBTAG00000009207	539121	KMT2E	lysine methyltransferase 2E	0.509663	1.11287	0.154287	0.168622	0.831365	1.17881	0.237326	0.13637	1.05062	0.0712472	0.644124
ENSBTAG00000017329	526377	GMNN	geminin, DNA replication inhibitor	0.509663	0.808627	-0.306454	0.168627	0.959493	0.830503	-0.267942	0.288213	0.787326	-0.344967	0.176418
ENSBTAG00000008339	536093	DHX8	DEAH-box helicase 8	0.510469	0.895051	-0.159958	0.169002	0.97123	0.90431	-0.145111	0.265159	0.885887	-0.174806	0.183261
ENSBTAG00000019532	514946	HTRA4	HtrA serine peptidase 4	0.510486	0.672478	-0.57244	0.169023	0.969004	0.625573	-0.67675	0.246044	0.722901	-0.468131	0.417134
ENSBTAG00000004189	783217	MLXIP	MLX interacting protein	0.510491	1.14894	0.200298	0.169041	0.678204	1.05853	0.0820601	0.643976	1.24707	0.318537	0.0861897
ENSBTAG00000024137	507948	PTCH2	patched 2	0.51051	0.913457	-0.130591	0.16907	0.802703	0.866057	-0.207467	0.125213	0.963452	-0.0537151	0.680855
ENSBTAG00000010134	518522	OSTM1	osteopetrosis associated transmembrane protein 1	0.510624	1.07706	0.107102	0.169127	0.809987	1.04259	0.060177	0.528441	1.11267	0.154027	0.118555
NA	617563	TCF24	NA	0.51137	1.32858	0.409882	0.169468	0.869421	1.16688	0.222658	0.582341	1.51268	0.597107	0.151714
ENSBTAG00000000223	281995	PPM1B	protein phosphatase, Mg2+/Mn2+ dependent 1B	0.511534	1.06192	0.0866761	0.169543	0.392012	1.10378	0.142459	0.0555641	1.02164	0.0308938	0.660351
ENSBTAG00000014831	539466	PPP1R3C	protein phosphatase 1 regulatory subunit 3C	0.511618	1.31352	0.393435	0.169605	0.309841	1.85828	0.893965	0.0344908	0.928456	-0.107095	0.785439
ENSBTAG00000018600	613904	VGLL4	vestigial like family member 4	0.511618	0.844681	-0.243522	0.169605	0.976732	0.823621	-0.279947	0.259446	0.866278	-0.207098	0.399851
NA	785323	-	NA	0.512106	1.15189	0.204003	0.169859	0.871332	1.20572	0.2699	0.137142	1.10046	0.138106	0.434977
ENSBTAG00000003035	517248	IMPACT	impact RWD domain protein	0.512119	1.09077	0.125343	0.169871	0.809229	1.14521	0.195608	0.126564	1.03892	0.0550776	0.656051
NA	112444630	LOC112444630	NA	0.512273	1.50933	0.593909	0.169943	0.706524	1.11189	0.15301	0.796808	2.04884	1.03481	0.0956697
ENSBTAG00000013557	514617	ERAP1	endoplasmic reticulum aminopeptidase 1	0.512273	0.582979	-0.778485	0.169945	0.977423	0.597175	-0.743775	0.207821	0.56912	-0.813195	0.170502
NA	523584	-	NA	0.512355	0.813906	-0.297065	0.170003	0.416969	1.02523	0.0359532	0.90366	0.646139	-0.630083	0.04673
ENSBTAG00000012589	281833	HSPE1	heat shock protein family E (Hsp10) member 1	0.512627	0.918461	-0.12271	0.1701	0.856075	0.898885	-0.153792	0.128234	0.938464	-0.0916275	0.353424
ENSBTAG00000015086	282589	HSD11B1	hydroxysteroid 11-beta dehydrogenase 1	0.512741	1.31713	0.397398	0.170154	0.757379	1.13217	0.179089	0.624601	1.53231	0.615707	0.105568
ENSBTAG00000010047	100139161	TIAM2	T cell lymphoma invasion and metastasis 2	0.513064	0.781359	-0.355943	0.170308	0.903967	0.708316	-0.497535	0.175035	0.861934	-0.214351	0.549512
ENSBTAG00000010051	538526	LGSN	lengsin, lens protein with glutamine synthetase domain	0.513311	0.875758	-0.191395	0.170456	0.344927	0.744681	-0.425305	0.0384735	1.02991	0.0425142	0.824489
ENSBTAG00000011785	767999	WDR26	WD repeat domain 26	0.513311	1.09636	0.132725	0.170458	0.980242	1.10316	0.141646	0.191641	1.0896	0.123804	0.250775
ENSBTAG00000014923	533611	BBS2	Bardet-Biedl syndrome 2	0.513515	0.887536	-0.172123	0.170562	0.974868	0.871477	-0.198465	0.251013	0.90389	-0.145781	0.394595
ENSBTAG00000017380	519634	MYO18A	myosin XVIIIA	0.513739	0.892034	-0.16483	0.17066	0.956371	0.914348	-0.129184	0.413661	0.870264	-0.200476	0.211186
ENSBTAG00000005198	281160	FGF1	fibroblast growth factor 1	0.513739	1.4987	0.583712	0.170669	0.940647	1.39284	0.478027	0.330223	1.61261	0.689397	0.16686
ENSBTAG00000006150	519302	MRPS9	mitochondrial ribosomal protein S9	0.513785	0.641695	-0.640041	0.1707	0.823091	0.754255	-0.406876	0.456651	0.545933	-0.873205	0.121107
NA	531775	LOC531775	NA	0.51379	0.944577	-0.0822593	0.17071	0.920114	0.925547	-0.111622	0.187674	0.963999	-0.0528964	0.523512
ENSBTAG00000014907	508932	IL11RA	interleukin 11 receptor subunit alpha	0.513914	0.933067	-0.0999474	0.170789	0.90741	0.908285	-0.138783	0.178227	0.958525	-0.0611114	0.543957
ENSBTAG00000040061	539843	ZBTB38	zinc finger and BTB domain containing 38	0.514363	0.941914	-0.0863322	0.171009	0.920352	0.960088	-0.0587617	0.477824	0.924085	-0.113903	0.178003
ENSBTAG00000003527	515631	CCDC62	coiled-coil domain containing 62	0.514432	1.15722	0.210667	0.171062	0.952164	1.11818	0.161154	0.430928	1.19763	0.260181	0.210502
ENSBTAG00000013378	528748	LOC528748	arylacetamide deacetylase-like 2	0.514652	0.980043	-0.0290826	0.171158	0.966191	0.983527	-0.0239639	0.391409	0.976572	-0.0342014	0.226712
ENSBTAG00000012073	767861	VOPP1	VOPP1, WBP1/VOPP1 family member	0.514925	0.546857	-0.870764	0.171287	0.984282	0.559554	-0.83765	0.211062	0.534448	-0.903879	0.178884
ENSBTAG00000010616	783807	MBD6	methyl-CpG binding domain protein 6	0.515114	1.11581	0.158097	0.171427	0.958114	1.13131	0.177993	0.175376	1.10053	0.138201	0.287194
ENSBTAG00000040362	540082	LOC540082	olfactory receptor 1A1	0.515313	1.2017	0.265073	0.171524	0.442475	1.46077	0.546731	0.0503251	0.988571	-0.0165842	0.949605
ENSBTAG00000016729	781505	KCNT2	potassium sodium-activated channel subfamily T member 2	0.515362	0.613911	-0.703897	0.171564	0.750808	0.44134	-1.18004	0.109101	0.853962	-0.227756	0.747541
ENSBTAG00000018596	520178	PTPN21	protein tyrosine phosphatase, non-receptor type 21	0.516242	1.28135	0.357659	0.171995	0.767521	1.50605	0.590769	0.114356	1.09017	0.12455	0.729367
ENSBTAG00000037560	531486	KRT34	keratin 34	0.51642	0.878187	-0.187399	0.172108	0.961558	0.903025	-0.147162	0.438956	0.854033	-0.227637	0.237277
NA	788416	-	NA	0.51642	1.19691	0.259312	0.17211	0.72727	1.36074	0.444396	0.102466	1.0528	0.0742281	0.776041
ENSBTAG00000006978	493643	HSD17B4	hydroxysteroid 17-beta dehydrogenase 4	0.51642	1.12298	0.167331	0.172137	0.913673	1.1638	0.218848	0.168009	1.08359	0.115813	0.455867
NA	520216	LOC520216	NA	0.516482	1.12201	0.166081	0.172176	0.853484	1.18915	0.24993	0.147817	1.05865	0.0822319	0.623617
ENSBTAG00000023549	510380	CYP2C19	cytochrome P450, family 2, subfamily C, polypeptide 19	0.516499	1.19656	0.258895	0.172189	0.535198	1.42563	0.511603	0.0631267	1.0043	0.00618728	0.98103
ENSBTAG00000040425	100140748	LOC100140748	olfactory receptor 5W2	0.516551	1.16584	0.221373	0.172218	0.988342	1.18016	0.238978	0.291489	1.1517	0.203768	0.36612
ENSBTAG00000006761	281097	CSH2	chorionic somatomammotropin hormone 2	0.516551	0.906335	-0.141884	0.172222	0.748577	0.850217	-0.234096	0.10739	0.966157	-0.0496711	0.722141
ENSBTAG00000015274	280901	PRL	prolactin	0.516857	0.774099	-0.369409	0.172347	0.713086	0.900424	-0.151324	0.654089	0.665498	-0.587495	0.0953102
NA	781749	STK31	serine/threonine kinase 31	0.516871	0.827416	-0.273315	0.17236	0.155944	1.05087	0.0715822	0.77365	0.651477	-0.618213	0.0224526
ENSBTAG00000018706	317656	PCTP	phosphatidylcholine transfer protein	0.516908	1.10835	0.148411	0.172388	0.866489	1.05693	0.0798835	0.58675	1.16227	0.216939	0.151431
ENSBTAG00000032353	518001	CCDC63	coiled-coil domain containing 63	0.517031	1.25473	0.327376	0.172468	0.257096	1.01788	0.025561	0.927453	1.5467	0.629191	0.0368882
ENSBTAG00000001631	510995	KIFC1	kinesin family member C1	0.517043	0.912472	-0.132147	0.172481	0.825167	0.867233	-0.205508	0.135873	0.960071	-0.0587869	0.659285
NA	514607	IRS4	NA	0.517043	0.632897	-0.659956	0.172487	0.923987	0.732708	-0.44869	0.484481	0.546683	-0.871223	0.183652
ENSBTAG00000006940	100141158	USP48	ubiquitin specific peptidase 48	0.517252	1.05638	0.0791239	0.172603	0.981862	1.05024	0.070718	0.344977	1.06255	0.0875298	0.245928
ENSBTAG00000017273	282599	LRRC25	leucine rich repeat containing 25	0.517591	0.835515	-0.259262	0.172747	0.791324	0.748407	-0.418104	0.123165	0.932761	-0.100421	0.701036
ENSBTAG00000009479	286885	UQCRQ	ubiquinol-cytochrome c reductase complex III subunit VII	0.518133	0.93472	-0.0973939	0.172987	0.232263	0.997979	-0.00291915	0.972297	0.875471	-0.191869	0.0339812
ENSBTAG00000014226	505603	RPL34	ribosomal protein L34	0.518133	0.814266	-0.296427	0.17299	0.711537	0.919893	-0.120463	0.657256	0.720769	-0.472391	0.0952713
ENSBTAG00000013586	539002	CCR2	C-C motif chemokine receptor 2	0.518376	1.36907	0.453199	0.173095	0.864366	1.17522	0.232936	0.611372	1.5949	0.673463	0.153504
ENSBTAG00000007946	509102	PIPOX	pipecolic acid and sarcosine oxidase	0.518491	1.23092	0.299735	0.173156	0.975275	1.27185	0.346932	0.260343	1.1913	0.252537	0.408181
ENSBTAG00000039129	510798	LOC510798	tumor necrosis factor receptor superfamily member 26	0.518549	0.799396	-0.323019	0.173191	0.721173	0.867655	-0.204807	0.431575	0.736507	-0.44123	0.101364
ENSBTAG00000020856	505814	HFM1	HFM1, ATP dependent DNA helicase homolog	0.518611	1.21187	0.277236	0.173255	0.657018	1.32425	0.40517	0.0882527	1.10903	0.149302	0.513063
ENSBTAG00000047458	618112	LOC618112	olfactory receptor-like protein DTMT	0.518611	0.641509	-0.640459	0.173266	0.257657	0.377759	-1.40446	0.0314424	1.08941	0.123542	0.838308
NA	505774	-	NA	0.518734	1.11576	0.158028	0.173339	0.236121	1.30221	0.380959	0.0272785	0.956009	-0.0649039	0.684458
ENSBTAG00000008328	526163	LOC526163	CMRF35-like molecule 6	0.519096	0.725213	-0.463523	0.17349	0.746078	0.581494	-0.782163	0.108522	0.904453	-0.144883	0.756935
ENSBTAG00000016647	517144	LOC517144	putative olfactory receptor 10D3	0.519115	1.48106	0.566628	0.173518	0.617527	1.05094	0.0716857	0.900186	2.0872	1.06157	0.0774263
ENSBTAG00000018160	506387	LAMA1	laminin subunit alpha 1	0.519115	0.852473	-0.230274	0.17352	0.0413535	1.15602	0.209167	0.35332	0.628631	-0.669714	0.00746855
ENSBTAG00000006899	507713	JPH3	junctophilin 3	0.519155	1.20627	0.270557	0.173567	0.985454	1.18763	0.248084	0.320013	1.22521	0.29303	0.243015
ENSBTAG00000024888	281972	PDE5A	phosphodiesterase 5A	0.51941	1.20205	0.2655	0.173704	0.991542	1.21473	0.28063	0.289485	1.18951	0.25037	0.342902
ENSBTAG00000020601	539632	ZNF366	zinc finger protein 366	0.519923	0.842696	-0.246917	0.173956	0.531176	0.988948	-0.016034	0.947385	0.718072	-0.477799	0.0630602
NA	520424	-	NA	0.519949	1.20361	0.267366	0.173978	0.577453	1.03324	0.0471794	0.853449	1.40207	0.487553	0.0702147
ENSBTAG00000032084	540287	GPR183	G protein-coupled receptor 183	0.520497	1.27249	0.347652	0.174233	0.705497	1.52515	0.608947	0.097297	1.06169	0.0863577	0.805946
ENSBTAG00000015076	535935	LATS1	large tumor suppressor kinase 1	0.520497	1.04993	0.0702967	0.174252	0.957097	1.03765	0.0533165	0.45681	1.06236	0.0872768	0.229877
ENSBTAG00000040304	616094	LOC616094	5-hydroxytryptamine receptor 3E	0.520509	0.837556	-0.255742	0.174267	0.278266	0.660699	-0.597936	0.0318923	1.06176	0.0864516	0.738375
NA	100297291	-	NA	0.520747	0.981455	-0.0270063	0.174364	0.981675	0.983426	-0.0241117	0.347121	0.979488	-0.0299009	0.247131
NA	511420	TMEM265	NA	0.520891	0.953555	-0.0686123	0.174434	0.469722	1.00312	0.00449242	0.94835	0.90644	-0.141717	0.0543933
ENSBTAG00000004941	768066	TEX35	testis expressed 35	0.520893	1.90054	0.926411	0.174443	0.990425	1.98243	0.987268	0.300064	1.82204	0.865555	0.361713
NA	782935	TAFA1	NA	0.52094	1.13903	0.187808	0.174473	0.943757	1.12679	0.172218	0.228248	1.15141	0.203399	0.158366
ENSBTAG00000013745	281873	ITGA5	integrin subunit alpha 5	0.521959	0.825078	-0.277398	0.174955	0.93928	0.777828	-0.362476	0.208183	0.875197	-0.19232	0.496495
ENSBTAG00000021721	522351	CDSN	corneodesmosin	0.52208	0.767617	-0.381541	0.175011	0.85368	0.671099	-0.575403	0.149659	0.878017	-0.18768	0.628258
ENSBTAG00000008161	507643	CLCA1	chloride channel accessory 1	0.522252	0.887391	-0.172359	0.175083	0.947459	0.85823	-0.220563	0.217419	0.917542	-0.124154	0.480256
ENSBTAG00000009841	512626	CNDP2	carnosine dipeptidase 2	0.522252	0.852492	-0.230242	0.175085	0.790081	0.772446	-0.372494	0.124056	0.940833	-0.0879896	0.706429
ENSBTAG00000015677	509624	KARS1	lysyl-tRNA synthetase	0.522346	0.869106	-0.202397	0.175148	0.842173	0.806881	-0.309572	0.144449	0.936129	-0.0952215	0.643307
ENSBTAG00000000146	531927	FARP1	FERM, ARH/RhoGEF and pleckstrin domain protein 1	0.522346	1.15466	0.207465	0.175162	0.710916	1.05491	0.0771191	0.692215	1.26384	0.33781	0.0965192
ENSBTAG00000010403	510793	FAAP24	FA core complex associated protein 24	0.522618	1.06324	0.0884699	0.17527	0.686123	1.11545	0.157628	0.0929057	1.01348	0.0193117	0.829477
NA	444875	LOC444875	NA	0.523042	0.883596	-0.178542	0.175467	0.598149	0.988091	-0.0172836	0.923899	0.790151	-0.3398	0.074522
NA	526667	-	NA	0.523095	1.11085	0.151667	0.175493	0.580581	1.00775	0.0111366	0.942239	1.2245	0.292198	0.0713765
ENSBTAG00000020453	615201	CLEC5A	C-type lectin domain containing 5A	0.523309	1.22749	0.295716	0.175572	0.806843	1.08731	0.120757	0.687782	1.38576	0.470674	0.130245
ENSBTAG00000006907	407121	NEB	nebulin	0.523458	1.22716	0.295325	0.175646	0.959949	1.28479	0.361535	0.2377	1.17212	0.229115	0.448286
ENSBTAG00000003069	615012	MAN1C1	mannosidase alpha class 1C member 1	0.523472	0.855893	-0.224498	0.175658	0.61615	0.766288	-0.384041	0.0776142	0.955975	-0.0649551	0.753888
ENSBTAG00000032299	522573	CCDC172	coiled-coil domain containing 172	0.523883	1.07198	0.10028	0.175836	0.606138	1.00745	0.0107102	0.916144	1.14064	0.18985	0.0761527
ENSBTAG00000016202	522889	TREH	trehalase	0.660366	0.911325	-0.133963	0.2626	0.0732862	0.743576	-0.427448	0.0161839	1.11692	0.159523	0.33082
ENSBTAG00000013488	617670	PPP1R14D	protein phosphatase 1 regulatory inhibitor subunit 14D	0.52401	1.30511	0.384176	0.175936	0.716854	1.54512	0.627723	0.0985541	1.10239	0.14063	0.699535
ENSBTAG00000025920	518437	LOC518437	transmembrane protease serine 11G	0.524083	1.24395	0.314927	0.175989	0.700366	1.46892	0.554757	0.0968837	1.05343	0.0750963	0.814343
ENSBTAG00000003232	539000	RAB29	RAB29, member RAS oncogene family	0.524208	1.13096	0.177547	0.176062	0.177916	1.2703	0.345171	0.0321265	1.0069	0.0099229	0.947043
ENSBTAG00000048214	512399	LOC512399	olfactory receptor 52H1	0.524327	0.798261	-0.325068	0.176162	0.824006	0.880746	-0.183202	0.537562	0.7235	-0.466934	0.127868
NA	785863	C8H9orf153	NA	0.524631	0.979076	-0.0305066	0.176275	0.937676	0.985304	-0.0213589	0.484722	0.972888	-0.0396543	0.202801
NA	506188	LOC100271850-MEF2B	NA	0.524965	0.914579	-0.12882	0.176458	0.960759	0.899909	-0.152149	0.214108	0.929489	-0.10549	0.383005
NA	508334	FAM160A2	NA	0.525705	0.898862	-0.153829	0.176785	0.898139	0.86123	-0.215529	0.171272	0.938138	-0.0921281	0.54895
ENSBTAG00000000123	509481	HAO2	hydroxyacid oxidase 2	0.525705	1.16488	0.220175	0.176793	0.995732	1.15958	0.213604	0.346787	1.17019	0.226746	0.318779
ENSBTAG00000017255	518785	ATAD2B	ATPase family, AAA domain containing 2B	0.525834	1.04202	0.0593867	0.176915	0.742504	1.07247	0.100934	0.108922	1.01244	0.0178399	0.767988
ENSBTAG00000019194	508335	SHLD2	shieldin complex subunit 2	0.525886	0.79092	-0.338397	0.176984	0.751844	0.859473	-0.218476	0.429982	0.727835	-0.458317	0.108749
NA	789856	-	NA	0.526207	0.927772	-0.108158	0.177172	0.946152	0.908189	-0.138936	0.217991	0.947778	-0.0773794	0.485399
NA	617840	SH2B2	NA	0.526207	0.893504	-0.162454	0.177175	0.991425	0.899323	-0.153089	0.344344	0.887722	-0.17182	0.290298
ENSBTAG00000010691	532985	USP39	ubiquitin specific peptidase 39	0.526407	1.092	0.126974	0.177305	0.994316	1.09571	0.131867	0.272722	1.0883	0.122081	0.308601
ENSBTAG00000008728	511461	MRTFB	myocardin related transcription factor B	0.526517	1.16731	0.223192	0.177366	0.9827	1.15793	0.211545	0.235606	1.17678	0.234839	0.190191
ENSBTAG00000013946	510322	PRPF3	pre-mRNA processing factor 3	0.526665	0.926307	-0.110438	0.177463	0.992816	0.930215	-0.104364	0.359856	0.922415	-0.116512	0.308241
ENSBTAG00000048015	787665	LOC787665	olfactory receptor-like protein OLF4	0.526776	0.986033	-0.0202918	0.177532	0.960809	0.98853	-0.0166432	0.382312	0.983543	-0.0239404	0.214623
ENSBTAG00000007975	513537	ALDH8A1	aldehyde dehydrogenase 8 family member A1	0.52703	0.835485	-0.259315	0.177649	0.479852	1.01111	0.0159367	0.951896	0.690366	-0.534566	0.0565322
ENSBTAG00000007172	286886	GOT2	glutamic-oxaloacetic transaminase 2	0.527222	1.11904	0.162261	0.177729	0.750808	1.17775	0.236038	0.106574	1.06325	0.0884844	0.530564
ENSBTAG00000003887	536284	ECHDC1	ethylmalonyl-CoA decarboxylase 1	0.527616	0.873832	-0.194573	0.177918	0.911584	0.908709	-0.138109	0.436428	0.840293	-0.251036	0.166128
ENSBTAG00000017545	540808	FCHO2	FCH domain only 2	0.527616	1.16952	0.225918	0.177926	0.785674	1.29059	0.368029	0.124078	1.05981	0.0838075	0.716498
ENSBTAG00000032995	767996	LELP1	late cornified envelope like proline rich 1	0.527716	0.944409	-0.0825162	0.177984	0.985677	0.938793	-0.091121	0.287532	0.950059	-0.0739114	0.385407
ENSBTAG00000019924	338047	DDHD1	DDHD domain containing 1	0.527716	1.08768	0.121252	0.177987	0.794337	1.14545	0.195909	0.127011	1.03282	0.0465949	0.706867
ENSBTAG00000009938	319096	XCL1	chemokine (C motif) ligand 1	0.527735	0.823556	-0.280061	0.178045	0.887696	0.765524	-0.38548	0.158306	0.885988	-0.174641	0.512109
ENSBTAG00000017733	280740	CA2	carbonic anhydrase II	0.527877	0.796765	-0.327774	0.178124	0.900986	0.845646	-0.241874	0.392756	0.750709	-0.413673	0.152519
ENSBTAG00000017042	512301	HAMP	hepcidin antimicrobial peptide	0.528087	0.701376	-0.511739	0.178217	0.839476	0.579581	-0.786919	0.145263	0.848767	-0.236559	0.651504
ENSBTAG00000006273	618738	SULT4A1	sulfotransferase family 4A member 1	0.528334	0.89589	-0.158607	0.178365	0.973505	0.88334	-0.17896	0.226136	0.908618	-0.138254	0.345263
ENSBTAG00000003547	282588	CSTF2	cleavage stimulation factor subunit 2	0.5286	0.905097	-0.143856	0.178531	0.591316	0.976275	-0.0346405	0.797252	0.839108	-0.253071	0.0744441
ENSBTAG00000009012	541148	PTX3	pentraxin 3	0.528688	1.33081	0.412301	0.178591	0.766386	1.10076	0.138503	0.742582	1.60893	0.686099	0.117314
ENSBTAG00000019336	539203	DVL3	dishevelled segment polarity protein 3	0.528688	1.10592	0.14525	0.178595	0.988342	1.09745	0.134157	0.360173	1.11446	0.156343	0.288518
NA	521249	LOC521249	NA	0.52922	1.12799	0.173751	0.178831	0.930992	1.08421	0.11665	0.50891	1.17353	0.230851	0.199883
ENSBTAG00000017016	512741	H3F3C	H3 histone, family 3C	0.529607	0.916395	-0.125959	0.179009	0.471098	0.834234	-0.261476	0.0557306	1.00665	0.00955837	0.94082
NA	100137841	ZNF114	NA	0.52966	1.5118	0.596268	0.179048	0.433958	0.950003	-0.0739962	0.903391	2.40583	1.26653	0.0508863
ENSBTAG00000040034	507550	LOC507550	uncharacterized LOC507550	0.52966	1.76035	0.815863	0.179051	0.843372	1.30614	0.385304	0.643774	2.37252	1.24642	0.146862
ENSBTAG00000006954	539365	ZNF432	zinc finger protein 432	0.529666	0.801372	-0.319455	0.179061	0.895844	0.873504	-0.195114	0.534154	0.735197	-0.443797	0.167692
ENSBTAG00000003228	282688	RPL3	ribosomal protein L3	0.529693	0.943461	-0.0839656	0.179086	0.973069	0.952782	-0.069782	0.421077	0.934231	-0.0981492	0.262491
ENSBTAG00000003693	618392	SUN2	Sad1 and UNC84 domain containing 2	0.529844	0.914056	-0.129645	0.179169	0.908597	0.891057	-0.16641	0.162918	0.937649	-0.0928801	0.426268
ENSBTAG00000017664	282879	HGF	hepatocyte growth factor	0.530064	1.22228	0.289574	0.179276	0.915866	1.31766	0.397979	0.191156	1.1338	0.181169	0.543117
ENSBTAG00000006531	535136	DIP2C	disco interacting protein 2 homolog C	0.530064	1.17494	0.232587	0.179283	0.80841	1.29303	0.37076	0.132955	1.06763	0.0944128	0.692181
ENSBTAG00000002995	504889	GMPPA	GDP-mannose pyrophosphorylase A	0.530102	0.890397	-0.167479	0.179327	0.881022	0.844117	-0.244485	0.166483	0.939215	-0.090473	0.599034
ENSBTAG00000030994	615777	ANKS1B	ankyrin repeat and sterile alpha motif domain containing 1B	0.530182	0.801181	-0.3198	0.179394	0.883752	0.875193	-0.192327	0.534693	0.733428	-0.447273	0.159434
ENSBTAG00000004138	531868	BICRA	BRD4 interacting chromatin remodeling complex associated protein	0.530443	0.980153	-0.028921	0.179514	0.966702	0.983651	-0.0237823	0.402519	0.976668	-0.0340597	0.235904
ENSBTAG00000017480	281974	PDE6B	phosphodiesterase 6B	0.530533	0.724164	-0.465611	0.179568	0.724064	0.571912	-0.806135	0.105033	0.916949	-0.125086	0.793166
ENSBTAG00000019791	531906	GRHL3	grainyhead like transcription factor 3	0.530661	0.779384	-0.359593	0.179663	0.640175	0.691055	-0.533127	0.0887194	0.879003	-0.186059	0.535965
ENSBTAG00000023172	521706	ITSN2	intersectin 2	0.531409	1.08909	0.123124	0.180017	0.715864	1.16007	0.214207	0.102565	1.02246	0.0320409	0.798922
ENSBTAG00000021970	538786	EYA4	EYA transcriptional coactivator and phosphatase 4	0.531881	1.20045	0.263578	0.180217	0.951593	1.14379	0.193817	0.47676	1.25993	0.333339	0.22816
ENSBTAG00000011636	618360	DDIAS	DNA damage induced apoptosis suppressor	0.531881	0.853773	-0.228075	0.180263	0.988342	0.843111	-0.246205	0.3007	0.864571	-0.209944	0.375301
ENSBTAG00000032880	281424	PRM2	protamine 2	0.532069	0.869259	-0.202142	0.180359	0.95567	0.90044	-0.151297	0.4692	0.839157	-0.252987	0.232965
ENSBTAG00000038361	538280	SERPINA11	serpin family A member 11	0.532096	1.66081	0.731888	0.180393	0.595259	1.04243	0.0599462	0.936349	2.64603	1.40383	0.0756381
NA	522360	GLB1L3	NA	0.532096	0.770513	-0.376108	0.180398	0.716887	0.639789	-0.644331	0.102274	0.927948	-0.107885	0.775382
ENSBTAG00000015859	514669	WRAP73	WD repeat containing, antisense to TP73	0.53211	1.06565	0.0917282	0.180437	0.32861	1.15576	0.208842	0.0385117	0.982558	-0.0253859	0.787529
ENSBTAG00000040253	407140	ADRA1B	adrenoceptor alpha 1B	0.53212	1.23575	0.305382	0.180459	0.647633	1.08025	0.111362	0.688293	1.41363	0.499403	0.0856153
ENSBTAG00000006470	541215	TTBK2	tau tubulin kinase 2	0.532136	1.1668	0.222556	0.180486	0.916916	1.23308	0.302272	0.189047	1.10408	0.14284	0.526007
ENSBTAG00000047166	100138339	SH2D7	SH2 domain containing 7	0.532329	0.902937	-0.147303	0.180608	0.484713	0.831423	-0.266345	0.061034	0.980601	-0.0282614	0.833403
ENSBTAG00000019663	509952	DECR1	2,4-dienoyl-CoA reductase 1	0.532329	0.920754	-0.119112	0.180631	0.618509	0.982531	-0.0254248	0.825887	0.862861	-0.212799	0.0796599
NA	783115	-	NA	0.532329	1.12216	0.16628	0.180634	0.646266	1.05421	0.0761616	0.596242	1.19449	0.256399	0.0875379
ENSBTAG00000018729	513692	SPEN	spen family transcriptional repressor	0.532366	1.09269	0.127889	0.180659	0.995407	1.09008	0.12444	0.306111	1.09531	0.131338	0.280972
ENSBTAG00000001075	513947	CALB2	calbindin 2	0.532785	0.834847	-0.260417	0.180849	0.520647	0.977141	-0.0333614	0.893495	0.713274	-0.487472	0.064245
ENSBTAG00000002226	513951	FBXO31	F-box protein 31	0.533061	1.07349	0.102304	0.180967	0.905353	1.10296	0.141383	0.178746	1.0448	0.063226	0.53828
ENSBTAG00000019782	281543	TPI1	triosephosphate isomerase 1	0.5332	1.24118	0.311711	0.181022	0.760595	1.34937	0.43229	0.111646	1.14166	0.191132	0.467411
ENSBTAG00000007732	618648	ARPP21	cAMP regulated phosphoprotein 21	0.53324	1.10491	0.143931	0.181075	0.855401	1.1628	0.217601	0.15439	1.04991	0.0702603	0.635849
ENSBTAG00000032092	785475	CDH11	cadherin 11	0.533366	0.808763	-0.306211	0.181155	0.546069	0.656297	-0.607579	0.0674455	0.99665	-0.00484185	0.987721
NA	508933	LOC508933	NA	0.533431	1.42142	0.507329	0.181205	0.846781	1.23551	0.305109	0.511648	1.63529	0.709549	0.138085
ENSBTAG00000040132	539380	PWWP3B	MUM1 like 1	0.533673	1.26489	0.339013	0.181342	0.675064	1.0455	0.0641965	0.853915	1.53032	0.613829	0.0925219
ENSBTAG00000019352	513575	OR5D14	olfactory receptor, family 5, subfamily D, member 14	0.533673	0.880439	-0.183706	0.181344	0.632259	0.814161	-0.296613	0.0839108	0.952111	-0.0707986	0.665864
ENSBTAG00000002194	104968465	MYZAP	myocardial zonula adherens protein	0.533739	0.861038	-0.215852	0.181381	0.771309	0.950348	-0.0734723	0.740994	0.78012	-0.358231	0.120547
ENSBTAG00000015532	281949	NR0B1	nuclear receptor subfamily 0 group B member 1	0.534342	1.35675	0.440152	0.181602	0.351933	1.98402	0.988423	0.0413985	0.927796	-0.10812	0.811408
NA	531024	LOC531024	NA	0.534717	1.23196	0.300954	0.181769	0.541863	1.00187	0.00269332	0.993061	1.51489	0.599216	0.0669621
NA	783491	LOC783491	NA	0.534787	1.19748	0.26	0.181801	0.604192	1.41057	0.496274	0.0778549	1.01658	0.0237249	0.929349
ENSBTAG00000008336	509772	HPCA	hippocalcin	0.534797	0.747087	-0.420651	0.181827	0.831442	0.638914	-0.646306	0.142318	0.873575	-0.194996	0.64777
NA	540939	THSD4	NA	0.534797	1.17062	0.227267	0.181848	0.720153	1.29944	0.377894	0.102721	1.05456	0.0766401	0.73015
ENSBTAG00000008571	524491	CUX2	cut like homeobox 2	0.534844	0.713699	-0.486612	0.181884	0.526527	0.507479	-0.978581	0.0646076	1.00372	0.00535648	0.991467
ENSBTAG00000002581	282497	BOLA-DYA	major histocompatibility complex, class II, DY alpha	0.535008	0.619216	-0.691486	0.181964	0.691671	0.90235	-0.148241	0.835146	0.424922	-1.23473	0.0971855
ENSBTAG00000016598	537748	DYNC1H1	dynein cytoplasmic 1 heavy chain 1	0.535056	0.886141	-0.174392	0.182004	0.940523	0.919124	-0.121669	0.497264	0.854341	-0.227115	0.213157
ENSBTAG00000010990	783763	LHX2	LIM homeobox 2	0.535227	1.11407	0.155837	0.182103	0.947889	1.08075	0.112033	0.488466	1.14841	0.199642	0.224468
ENSBTAG00000023429	616560	PLS1	plastin 1	0.535255	0.654901	-0.610651	0.182149	0.715075	0.899967	-0.152057	0.809127	0.476568	-1.06925	0.103434
ENSBTAG00000020889	520403	CA7	carbonic anhydrase 7	0.535289	0.769584	-0.377848	0.182172	0.922064	0.839556	-0.252302	0.502486	0.705445	-0.503395	0.189953
ENSBTAG00000001178	788351	USPL1	ubiquitin specific peptidase like 1	0.535773	0.890052	-0.168038	0.182385	0.407295	0.77678	-0.364422	0.0483264	1.01984	0.028346	0.870025
ENSBTAG00000003038	618733	LOC618733	transporter 2, ATP-binding cassette, sub-family B (MDR/TAP)-like	0.53595	0.903938	-0.145705	0.182458	0.627726	0.837904	-0.255144	0.0820879	0.975176	-0.0362656	0.795382
ENSBTAG00000007767	521974	TBX15	T-box 15	0.536296	1.11396	0.155695	0.182629	0.85552	1.05391	0.0757501	0.638222	1.17743	0.23564	0.155431
ENSBTAG00000024015	536092	PTPRM	protein tyrosine phosphatase, receptor type M	0.536416	0.869996	-0.20092	0.182692	0.953923	0.844608	-0.243646	0.210865	0.896147	-0.158193	0.409866
NA	618268	LOC618268	NA	0.536454	1.07893	0.109605	0.182713	0.620817	1.02892	0.0411291	0.674681	1.13138	0.178081	0.0826909
ENSBTAG00000018130	281294	MAP2	microtubule associated protein 2	0.536897	1.26312	0.336993	0.18292	0.367667	1.68202	0.750194	0.0435625	0.948547	-0.0762091	0.826648
NA	508459	LOC508459	NA	0.536923	1.28138	0.357703	0.182937	0.903656	1.1879	0.248414	0.448589	1.38222	0.466992	0.163547
ENSBTAG00000011110	525155	ACOT12	acyl-CoA thioesterase 12	0.536945	1.24411	0.315113	0.182953	0.640801	1.03046	0.0432849	0.894131	1.50206	0.586941	0.0854048
ENSBTAG00000021845	516375	STRN3	striatin 3	0.537103	1.14112	0.190454	0.183034	0.56727	1.03536	0.0501278	0.774998	1.25769	0.33078	0.0730836
ENSBTAG00000000880	506714	GINM1	glycoprotein integral membrane 1	0.537103	1.10939	0.14977	0.183045	0.434249	1.05155	0.0725208	0.54818	1.17041	0.227019	0.0728078
NA	506431	-	NA	0.537183	0.798855	-0.323994	0.183082	0.820736	0.710488	-0.493118	0.135467	0.898213	-0.15487	0.628178
ENSBTAG00000006991	510551	ADH6	alcohol dehydrogenase 6 (class V)	0.537353	1.18658	0.246811	0.183163	0.783042	1.07901	0.109715	0.646445	1.30487	0.383906	0.121388
ENSBTAG00000017815	613567	STX8	syntaxin 8	0.537355	0.921569	-0.117835	0.183224	0.391735	0.98966	-0.0149958	0.888173	0.858164	-0.220675	0.0516921
ENSBTAG00000021491	327717	NDUFV3	NADH:ubiquinone oxidoreductase subunit V3	0.537355	1.08828	0.122044	0.183232	0.947908	1.06854	0.095639	0.400295	1.10838	0.148449	0.198567
ENSBTAG00000016696	505994	NCDN	neurochondrin	0.537355	0.90147	-0.149649	0.183234	0.960962	0.896911	-0.156963	0.173226	0.906051	-0.142336	0.214481
ENSBTAG00000012194	522279	DENND2C	DENN domain containing 2C	0.537355	0.843221	-0.246017	0.183237	0.719449	0.957586	-0.0625256	0.80577	0.742515	-0.429508	0.105211
ENSBTAG00000007065	512261	TRAPPC6A	trafficking protein particle complex 6A	0.537532	0.925675	-0.111423	0.183362	0.90657	0.897186	-0.156522	0.18615	0.955068	-0.0663245	0.56648
ENSBTAG00000022575	617772	TPRA1	transmembrane protein adipocyte associated 1	0.537998	0.894179	-0.161364	0.183573	0.868299	0.941741	-0.0865978	0.594866	0.84902	-0.23613	0.1584
ENSBTAG00000010366	282248	HCRTR1	hypocretin receptor 1	0.537998	0.805884	-0.311356	0.183575	0.564388	0.964753	-0.0517683	0.863294	0.673177	-0.570943	0.0715605
ENSBTAG00000017328	404103	LOC404103	spleen trypsin inhibitor	0.537998	1.5204	0.604451	0.183577	0.608391	2.22361	1.1529	0.0792166	1.03958	0.0559998	0.928577
NA	525174	KIAA1211L	NA	0.538034	0.845532	-0.242068	0.183606	0.735545	0.749046	-0.416873	0.109932	0.954447	-0.0672633	0.788281
ENSBTAG00000013657	282177	CHRNA5	cholinergic receptor nicotinic alpha 5 subunit	0.538039	1.10385	0.142539	0.183615	0.621354	1.03518	0.0498835	0.699743	1.17707	0.235195	0.0826577
ENSBTAG00000039153	523746	RPS6KA4	ribosomal protein S6 kinase A4	0.538066	0.764316	-0.387759	0.183633	0.188468	1.03438	0.0487621	0.889423	0.564764	-0.82428	0.0296186
ENSBTAG00000007379	536642	ALK	ALK receptor tyrosine kinase	0.538066	0.681563	-0.553082	0.18364	0.390467	0.502524	-0.992736	0.0542284	0.924389	-0.113427	0.815393
ENSBTAG00000011809	616332	NUDT8	nudix hydrolase 8	0.538283	0.822316	-0.282235	0.183731	0.939502	0.844108	-0.244501	0.284977	0.801087	-0.319969	0.167012
ENSBTAG00000027162	617536	TMCO5A	transmembrane and coiled-coil domains 5A	0.538729	0.911426	-0.133803	0.183915	0.945445	0.887138	-0.172769	0.222839	0.936378	-0.0948364	0.4963
ENSBTAG00000020023	513372	MTHFS	5,10-methenyltetrahydrofolate synthetase (5-formyltetrahydrofolate cyclo-ligase)	0.538755	0.876894	-0.189526	0.18394	0.371721	0.941884	-0.0863782	0.571123	0.816387	-0.292674	0.0677267
NA	326285	FGF10	NA	0.538894	1.22569	0.293598	0.184028	0.870513	1.32051	0.4011	0.149256	1.13768	0.186097	0.49219
ENSBTAG00000024947	616168	TCAM1	testicular cell adhesion molecule 1	0.539124	1.16048	0.214724	0.184163	0.970934	1.12923	0.175341	0.434613	1.1926	0.254108	0.262482
ENSBTAG00000014596	522462	EFHD1	EF-hand domain family member D1	0.5392	1.14903	0.200417	0.184197	0.988495	1.16167	0.2162	0.305474	1.13653	0.184635	0.379354
ENSBTAG00000004805	512545	ITFG1	integrin alpha FG-GAP repeat containing 1	0.539225	1.08352	0.115726	0.184222	0.675183	1.05388	0.0757098	0.415469	1.11399	0.155741	0.104766
ENSBTAG00000010065	407103	TRPC5	transient receptor potential cation channel subfamily C member 5	0.539397	0.79266	-0.335226	0.18433	0.278857	0.992547	-0.0107926	0.971346	0.633027	-0.65966	0.0404148
ENSBTAG00000003414	538044	SAXO2	stabilizer of axonemal microtubules 2	0.539397	0.830889	-0.267272	0.184337	0.887806	0.883805	-0.178201	0.467608	0.781142	-0.356343	0.156209
ENSBTAG00000045821	538766	C15H11orf1	chromosome 15 C11orf1 homolog	0.53949	0.790259	-0.339603	0.184384	0.764619	0.889265	-0.169316	0.586243	0.702276	-0.50989	0.113793
ENSBTAG00000014674	522170	CHRM2	cholinergic receptor muscarinic 2	0.53949	0.721607	-0.470715	0.184385	0.90741	0.656498	-0.607137	0.165949	0.793173	-0.334293	0.435857
ENSBTAG00000046266	521748	TNFSF9	TNF superfamily member 9	0.54004	1.33253	0.414167	0.184597	0.850888	1.54941	0.63172	0.154262	1.14601	0.196615	0.647891
NA	768011	MGC134093	NA	0.540175	1.14625	0.196916	0.184676	0.55578	1.01725	0.0246775	0.898476	1.2916	0.369155	0.0703289
ENSBTAG00000010126	535479	PCIF1	PDX1 C-terminal inhibiting factor 1	0.540509	0.903164	-0.14694	0.184847	0.974505	0.915215	-0.127818	0.357237	0.891272	-0.166063	0.23588
ENSBTAG00000000951	614810	JAKMIP3	Janus kinase and microtubule interacting protein 3	0.540524	1.02817	0.0400772	0.184868	0.903715	1.04005	0.0566548	0.185036	1.01642	0.0234995	0.573611
NA	527384	LOC527384	NA	0.540533	1.12359	0.168113	0.184894	0.765877	1.0449	0.0633663	0.706201	1.2082	0.272859	0.11791
ENSBTAG00000045924	529626	LOC529626	melanoma-associated antigen B10	0.540533	0.979367	-0.0300784	0.184903	0.956041	0.9842	-0.0229765	0.450443	0.974558	-0.0371804	0.228618
ENSBTAG00000022886	537376	RYR2	ryanodine receptor 2	0.540714	1.11781	0.160676	0.184984	0.990199	1.10923	0.149561	0.375427	1.12646	0.171791	0.310532
ENSBTAG00000007958	532898	TNS4	tensin 4	0.54075	0.931186	-0.102858	0.18501	0.934402	0.953353	-0.0689182	0.520976	0.909536	-0.136798	0.211131
NA	782802	-	NA	0.54115	0.898249	-0.154813	0.185171	0.9846	0.907089	-0.140684	0.342008	0.889495	-0.168942	0.256794
ENSBTAG00000017925	510646	LMF2	lipase maturation factor 2	0.54119	0.910289	-0.135604	0.185193	0.94858	0.888109	-0.171191	0.221021	0.933022	-0.100017	0.467634
ENSBTAG00000031287	788085	TMEM158	transmembrane protein 158	0.541833	0.801997	-0.318331	0.185461	0.967754	0.768263	-0.380328	0.259544	0.837213	-0.256333	0.442301
ENSBTAG00000039494	528499	OR6P1	olfactory receptor, family 6, subfamily P, member 1	0.542027	0.716683	-0.480593	0.185593	0.996124	0.710961	-0.492157	0.321582	0.722451	-0.469029	0.344162
NA	100138671	-	NA	0.54219	1.31594	0.396098	0.185679	0.707044	1.51875	0.602885	0.100596	1.14022	0.189312	0.591806
NA	404057	IGHM	NA	0.542325	0.653329	-0.614118	0.185744	0.955893	0.595513	-0.747794	0.219283	0.716758	-0.480442	0.423459
ENSBTAG00000030817	519337	LMBR1	limb development membrane protein 1	0.542691	1.3835	0.468319	0.185934	0.689551	1.79206	0.841616	0.0981587	1.06808	0.0950221	0.845314
ENSBTAG00000003872	519624	STX16	syntaxin 16	0.543042	1.12259	0.166826	0.186097	0.468321	1.1934	0.255077	0.0751896	1.05598	0.0785762	0.565904
ENSBTAG00000039050	282638	P2RY2	purinergic receptor P2Y2	0.543042	0.888121	-0.171172	0.186106	0.860384	0.836007	-0.258413	0.159679	0.943483	-0.0839316	0.638418
NA	616413	LOC616413	NA	0.543072	0.805567	-0.311923	0.186133	0.561601	0.994859	-0.00743564	0.98171	0.652292	-0.616411	0.0714829
ENSBTAG00000039964	781828	LOC781828	putative olfactory receptor 8G3	0.543195	0.71464	-0.484712	0.186196	0.519154	0.505381	-0.984557	0.0647027	1.01055	0.0151338	0.97605
ENSBTAG00000009037	508488	GALNT12	polypeptide N-acetylgalactosaminyltransferase 12	0.543655	0.78824	-0.343293	0.186421	0.632285	0.658245	-0.603303	0.0844418	0.943908	-0.0832826	0.802762
ENSBTAG00000006472	613505	GPR143	G protein-coupled receptor 143	0.543865	1.22891	0.297384	0.186548	0.944055	1.15576	0.208842	0.50296	1.3067	0.385926	0.223498
ENSBTAG00000024675	782045	CYSLTR1	cysteinyl leukotriene receptor 1	0.543873	1.39859	0.483972	0.186567	0.920953	1.23564	0.305256	0.5469	1.58303	0.662688	0.200197
NA	509074	-	NA	0.543985	1.22804	0.296362	0.186613	0.53496	0.998398	-0.00231306	0.994008	1.51051	0.595038	0.0673451
ENSBTAG00000005102	520774	PHTF2	putative homeodomain transcription factor 2	0.544053	1.13483	0.18247	0.186645	0.968734	1.16257	0.217323	0.262287	1.10774	0.147617	0.441492
ENSBTAG00000043953	784460	SPIB	Spi-B transcription factor	0.544059	1.16857	0.22475	0.186672	0.988342	1.15391	0.206532	0.383286	1.18342	0.242968	0.307258
ENSBTAG00000003392	523515	GABRA5	gamma-aminobutyric acid type A receptor alpha5 subunit	0.544059	1.15448	0.207247	0.186754	0.741482	1.05441	0.0764345	0.707452	1.26405	0.338059	0.110464
ENSBTAG00000001855	529282	COQ9	coenzyme Q9	0.544059	0.931467	-0.102424	0.186756	0.977279	0.941673	-0.0867014	0.42115	0.92137	-0.118147	0.277147
ENSBTAG00000004913	616030	RNF167	ring finger protein 167	0.544059	0.927046	-0.109287	0.186763	0.977908	0.935771	-0.0957729	0.368682	0.918403	-0.122801	0.252895
ENSBTAG00000021372	535746	SEPTIN11	septin 11	0.544106	1.11858	0.161667	0.186802	0.988613	1.12849	0.174388	0.308433	1.10876	0.148947	0.38223
ENSBTAG00000009969	504506	RNPS1	RNA binding protein with serine rich domain 1	0.544787	1.06938	0.0967785	0.187117	0.977665	1.06435	0.0899665	0.263913	1.07444	0.10359	0.201138
ENSBTAG00000007442	767893	AKAP9	A-kinase anchoring protein 9	0.544932	1.06263	0.0876438	0.187207	0.010622	1.20533	0.269429	0.00413118	0.93683	-0.094141	0.259941
ENSBTAG00000017533	506753	LRRC1	leucine rich repeat containing 1	0.544932	0.879908	-0.184576	0.187207	0.388705	0.784905	-0.349411	0.0521499	0.98641	-0.0197407	0.907127
ENSBTAG00000021225	785849	DCAF5	DDB1 and CUL4 associated factor 5	0.545307	1.06612	0.0923708	0.187361	0.454029	1.09769	0.13447	0.0817682	1.03546	0.0502717	0.497413
ENSBTAG00000003589	767926	COMMD3	COMM domain containing 3	0.545895	0.962997	-0.054397	0.187661	0.772921	0.939088	-0.0906674	0.1243	0.987514	-0.0181266	0.749901
NA	100140915	LOC100140915	NA	0.545978	0.684147	-0.547622	0.187705	0.955639	0.75402	-0.407325	0.479617	0.620749	-0.687918	0.239236
ENSBTAG00000016413	533896	DUSP26	dual specificity phosphatase 26	0.545978	1.26031	0.333781	0.187722	0.889976	1.18159	0.240723	0.411027	1.34428	0.426839	0.153907
ENSBTAG00000030385	614021	LOC614021	olfactory receptor 2G3	0.546041	0.898756	-0.153998	0.187752	0.91794	0.863239	-0.212168	0.19878	0.935735	-0.0958279	0.553346
ENSBTAG00000008495	784163	AP3B2	adaptor related protein complex 3 subunit beta 2	0.54627	0.815615	-0.29404	0.187847	0.907035	0.836064	-0.258314	0.263858	0.795666	-0.329766	0.15874
ENSBTAG00000000545	516489	PPP4R3B	protein phosphatase 4 regulatory subunit 3B	0.546334	0.913491	-0.130538	0.187895	0.960763	0.924646	-0.113027	0.320216	0.90247	-0.148049	0.197782
NA	514534	WC1.3	NA	0.546334	1.16155	0.216049	0.187896	0.956926	1.11927	0.162558	0.47213	1.20542	0.269541	0.239742
ENSBTAG00000017395	530776	CERS5	ceramide synthase 5	0.547187	0.914033	-0.129682	0.188252	0.937408	0.895512	-0.159215	0.186798	0.932936	-0.10015	0.398456
NA	789869	-	NA	0.54739	0.745922	-0.422902	0.188355	0.934471	0.680672	-0.554968	0.207516	0.817428	-0.290836	0.501067
ENSBTAG00000010313	510826	DDX52	DExD-box helicase 52	0.54739	0.931911	-0.101737	0.18836	0.420243	0.85825	-0.220531	0.0513336	1.01189	0.0170574	0.872634
ENSBTAG00000010068	532432	REEP2	receptor accessory protein 2	0.54739	0.78602	-0.347362	0.188371	0.939384	0.844026	-0.244641	0.490193	0.732001	-0.450082	0.212244
ENSBTAG00000008993	540312	LOC540312	integrator complex subunit 6-like	0.547472	1.14988	0.201482	0.188432	0.957951	1.11615	0.158525	0.425495	1.18463	0.244439	0.225394
ENSBTAG00000018994	507215	TNFSF10	TNF superfamily member 10	0.547562	0.809072	-0.305661	0.188488	0.920088	0.859622	-0.218226	0.447744	0.761494	-0.393096	0.18002
NA	100300716	LOC100300716	NA	0.547933	0.795415	-0.330221	0.188723	0.605682	0.981308	-0.0272221	0.93705	0.644736	-0.63322	0.0804467
ENSBTAG00000020943	614194	CTU2	cytosolic thiouridylase subunit 2	0.548166	0.88433	-0.177343	0.188839	0.90669	0.913403	-0.130677	0.407422	0.856183	-0.224008	0.164058
NA	100138743	-	NA	0.548192	1.65307	0.725144	0.188861	0.99718	1.63815	0.712072	0.32847	1.66811	0.738216	0.311564
ENSBTAG00000019054	614555	EPSTI1	epithelial stromal interaction 1	0.548421	0.81698	-0.291627	0.188964	0.913949	0.883801	-0.178207	0.561547	0.755212	-0.405047	0.196573
ENSBTAG00000011934	282856	PCK2	phosphoenolpyruvate carboxykinase 2, mitochondrial	0.548625	1.2412	0.311741	0.189051	0.151174	0.866871	-0.206111	0.530382	1.77718	0.829592	0.0200855
ENSBTAG00000004266	508962	DDX25	DEAD-box helicase 25	0.548887	1.3078	0.387142	0.189174	0.608434	1.02182	0.0311432	0.938788	1.67382	0.743141	0.0811528
ENSBTAG00000039592	526857	OR5B3	olfactory receptor, family 5, subfamily B, member 3	0.549539	1.03121	0.0443374	0.189481	0.966958	1.02559	0.036454	0.411542	1.03686	0.0522209	0.244636
ENSBTAG00000000516	613456	OTOR	otoraplin	0.54959	0.976842	-0.0338031	0.18951	0.950091	0.983125	-0.0245532	0.489407	0.970599	-0.0430529	0.232621
NA	613965	-	NA	0.55003	1.16473	0.219991	0.189774	0.950869	1.21448	0.280342	0.235022	1.11701	0.15964	0.492342
ENSBTAG00000014974	505627	GRAMD2B	GRAM domain containing 2B	0.55028	0.902156	-0.148551	0.189882	0.0874907	0.979131	-0.0304256	0.799371	0.831232	-0.266677	0.0377429
ENSBTAG00000003981	512925	RRP1	ribosomal RNA processing 1	0.55028	1.10458	0.143497	0.189885	0.995962	1.10156	0.139551	0.360463	1.1076	0.147443	0.334681
ENSBTAG00000016161	514446	FLII	FLII, actin remodeling protein	0.550435	1.08681	0.120104	0.189967	0.371914	1.20184	0.265245	0.0457979	0.982796	-0.0250363	0.840614
ENSBTAG00000014329	512548	LOC512548	antileukoproteinase	0.550533	1.52195	0.605921	0.190044	0.913961	1.2921	0.369713	0.563121	1.79269	0.842128	0.197389
NA	613554	COBL	NA	0.550685	0.78977	-0.340496	0.190136	0.501443	1.01409	0.0201835	0.954859	0.615071	-0.701176	0.0630598
ENSBTAG00000022067	616613	FAM216A	family with sequence similarity 216 member A	0.550685	0.794546	-0.331797	0.19014	0.495435	0.637453	-0.649609	0.0630336	0.990353	-0.0139856	0.966225
ENSBTAG00000010885	538541	TSPYL1	TSPY like 1	0.550689	1.06554	0.0915876	0.19015	0.778297	1.02245	0.0320285	0.737474	1.11045	0.151147	0.127025
ENSBTAG00000008695	530616	TCF3	transcription factor 3	0.550708	0.918636	-0.122435	0.190179	0.833517	0.895992	-0.158442	0.13617	0.941852	-0.0864282	0.404653
ENSBTAG00000006615	526279	CASP7	caspase 7	0.550708	1.12096	0.164737	0.190179	0.995814	1.12472	0.169563	0.334191	1.11722	0.159911	0.361655
ENSBTAG00000038844	514513	ANKRD35	ankyrin repeat domain 35	0.550902	0.857653	-0.221534	0.190256	0.984724	0.872828	-0.196231	0.404227	0.842742	-0.246837	0.297144
ENSBTAG00000033339	540159	ANKLE2	ankyrin repeat and LEM domain containing 2	0.551063	1.08319	0.115287	0.190328	0.952783	1.10141	0.139348	0.211836	1.06528	0.0912269	0.407095
NA	100139362	LOC100139362	NA	0.551077	0.77907	-0.360174	0.190342	0.248709	1.11772	0.160561	0.672151	0.543025	-0.88091	0.0309904
NA	614985	LOC614985	NA	0.551198	0.785135	-0.348987	0.190408	0.675604	0.642712	-0.637756	0.0963049	0.95912	-0.0602172	0.86959
ENSBTAG00000012607	767978	NCAPH2	non-SMC condensin II complex subunit H2	0.551198	0.935329	-0.0964547	0.190425	0.710628	0.965783	-0.0502291	0.553525	0.905835	-0.14268	0.104867
ENSBTAG00000012277	615429	SRRD	SRR1 domain containing	0.551348	0.86362	-0.211532	0.190501	0.556573	0.746589	-0.421615	0.071966	0.998996	-0.00144884	0.994799
ENSBTAG00000022368	519071	LOC519071	olfactory receptor 52A1	0.551715	1.08574	0.118676	0.190726	0.60948	1.03028	0.0430337	0.689058	1.14418	0.194319	0.0844003
ENSBTAG00000013114	506031	ZMYND8	zinc finger MYND-type containing 8	0.551715	1.09729	0.13394	0.190727	0.947459	1.12724	0.172794	0.230552	1.06813	0.0950864	0.502602
NA	512679	KIAA1549	NA	0.551735	1.09168	0.126547	0.190765	0.891006	1.05503	0.0772895	0.536043	1.12959	0.175805	0.169557
ENSBTAG00000012890	282477	SLC25A3	solute carrier family 25 member 3	0.551786	1.05455	0.0766313	0.190801	0.990619	1.05077	0.0714403	0.381185	1.05835	0.0818224	0.317685
ENSBTAG00000001902	532848	CEP295	centrosomal protein 295	0.551802	0.892021	-0.16485	0.190815	0.711172	0.974401	-0.037413	0.829248	0.816606	-0.292288	0.10608
ENSBTAG00000007417	540517	GDF11	growth differentiation factor 11	0.551804	1.1599	0.214005	0.190831	0.634439	1.32305	0.403868	0.0870656	1.01688	0.0241433	0.914581
NA	767886	-	NA	0.551804	0.935141	-0.0967447	0.190832	0.849442	0.90296	-0.147267	0.155717	0.968469	-0.0462227	0.646367
ENSBTAG00000039504	100847724	LOC100847724	WAP four-disulfide core domain protein 18	0.551823	2.20861	1.14314	0.190847	0.881202	1.67218	0.741729	0.48715	2.91711	1.54454	0.157993
ENSBTAG00000020093	617935	CUL4A	cullin 4A	0.552216	1.07725	0.107353	0.191041	0.890516	1.05988	0.0838964	0.350721	1.09491	0.130811	0.153396
NA	521544	NRL	NA	0.552243	1.61851	0.694665	0.191067	0.557126	1.00297	0.0042847	0.995323	2.6118	1.38505	0.0722244
ENSBTAG00000012742	504885	SLC22A18	solute carrier family 22 member 18	0.552447	0.87733	-0.188808	0.191154	0.838253	0.943675	-0.0836385	0.674675	0.81565	-0.293978	0.152373
ENSBTAG00000018454	617788	UFSP2	UFM1 specific peptidase 2	0.552493	1.09402	0.12964	0.191186	0.825167	1.14082	0.190074	0.138167	1.04914	0.0692056	0.577769
NA	506634	LOC506634	NA	0.553057	0.788052	-0.343637	0.191431	0.693293	0.873117	-0.195754	0.503446	0.711275	-0.49152	0.104944
ENSBTAG00000012943	514750	PPARGC1B	PPARG coactivator 1 beta	0.553278	0.862323	-0.2137	0.191524	0.465156	1.01741	0.0248984	0.91194	0.730878	-0.452298	0.0581045
ENSBTAG00000004034	515914	SESN3	sestrin 3	0.553331	1.23893	0.309096	0.191571	0.99004	1.22008	0.286978	0.383941	1.25807	0.331214	0.31687
ENSBTAG00000010265	507346	MGST3	microsomal glutathione S-transferase 3	0.553331	0.907152	-0.140584	0.191581	0.689863	0.968331	-0.0464278	0.733442	0.849838	-0.23474	0.0988809
ENSBTAG00000021962	511003	BCLAF3	BCLAF1 and THRAP3 family member 3	0.553436	1.10451	0.143405	0.191658	0.985454	1.11622	0.158618	0.293754	1.09292	0.128192	0.393287
ENSBTAG00000021810	537395	DDX23	DEAD-box helicase 23	0.553527	0.929086	-0.106116	0.19173	0.87378	0.953877	-0.0681247	0.490303	0.904939	-0.144108	0.154745
ENSBTAG00000018873	526582	TTPAL	alpha tocopherol transfer protein like	0.55381	1.16645	0.222121	0.191866	0.986155	1.14996	0.201582	0.369898	1.18317	0.24266	0.28313
ENSBTAG00000019836	616052	GSKIP	GSK3B interacting protein	0.553964	0.873459	-0.195188	0.191952	0.604952	0.990609	-0.0136123	0.947268	0.770163	-0.376763	0.0814446
ENSBTAG00000011677	513971	H1-2	histone cluster 1, H1c	0.55397	1.29522	0.3732	0.19197	0.807185	1.14758	0.198597	0.572066	1.46186	0.547803	0.131132
ENSBTAG00000044175	506404	CENPK	centromere protein K	0.55397	0.847555	-0.23862	0.191971	0.933337	0.820782	-0.284929	0.177188	0.875202	-0.192312	0.354852
ENSBTAG00000008175	100126443	ZNF713	zinc finger protein 713	0.554515	0.767497	-0.381767	0.192268	0.863433	0.702452	-0.509528	0.147897	0.838565	-0.254005	0.459476
ENSBTAG00000010375	787839	MSL1	male specific lethal 1 homolog	0.554515	1.10667	0.14622	0.192276	0.517252	1.19704	0.259468	0.0697964	1.02312	0.032972	0.808099
ENSBTAG00000017145	615915	LEXM	lymphocyte expansion molecule	0.554581	0.772023	-0.373284	0.192308	0.563097	0.993383	-0.00957768	0.980465	0.59999	-0.73699	0.0737086
ENSBTAG00000019580	506540	TCL1A	T cell leukemia/lymphoma 1A	0.554639	0.890581	-0.167182	0.192344	0.892075	0.845206	-0.242625	0.18156	0.938391	-0.0917393	0.604656
ENSBTAG00000004974	512177	ZDHHC23	zinc finger DHHC-type containing 23	0.554864	1.43226	0.518298	0.192447	0.984282	1.38137	0.466098	0.368131	1.48504	0.570499	0.273667
ENSBTAG00000021786	539251	AUNIP	aurora kinase A and ninein interacting protein	0.554948	1.36334	0.447141	0.19249	0.980263	1.30742	0.386717	0.412668	1.42165	0.507565	0.285927
ENSBTAG00000014718	503685	CST6	cystatin E/M	0.554948	0.825957	-0.275862	0.192493	0.900267	0.782389	-0.354042	0.16367	0.871951	-0.197682	0.426953
ENSBTAG00000046587	503685	CST6	cystatin E/M	0.554948	0.825957	-0.275862	0.192493	0.900267	0.782389	-0.354042	0.16367	0.871951	-0.197682	0.426953
ENSBTAG00000001322	539526	SAXO1	stabilizer of axonemal microtubules 1	0.554999	1.22074	0.287761	0.19252	0.980263	1.25484	0.327504	0.289764	1.18757	0.248018	0.419205
ENSBTAG00000037457	100337206	MBD2	methyl-CpG binding domain protein 2	0.555112	1.06248	0.087441	0.192592	0.951718	1.04826	0.0679906	0.425345	1.07691	0.106891	0.21671
ENSBTAG00000015363	614042	CDC42SE1	CDC42 small effector 1	0.555112	1.15059	0.202375	0.1926	0.872896	1.1994	0.26231	0.150478	1.10377	0.142439	0.424215
NA	784514	-	NA	0.555138	1.07141	0.0995164	0.192617	0.765059	1.0217	0.0309672	0.768566	1.12355	0.168066	0.123835
ENSBTAG00000002993	524821	SFT2D1	SFT2 domain containing 1	0.555146	0.915737	-0.126995	0.19263	0.95567	0.8958	-0.158751	0.238939	0.936117	-0.09524	0.473639
ENSBTAG00000002418	529868	TICRR	TOPBP1 interacting checkpoint and replication regulator	0.555146	0.922102	-0.117002	0.192644	0.911984	0.952291	-0.0705251	0.570178	0.89287	-0.163479	0.19776
ENSBTAG00000017305	407114	VPREB1	pre-B lymphocyte 1	0.555564	1.22942	0.297978	0.192889	0.897638	1.14744	0.198417	0.481998	1.31726	0.397538	0.168517
ENSBTAG00000021669	508997	SOGA1	suppressor of glucose, autophagy associated 1	0.555599	1.21871	0.285354	0.192919	0.208957	1.50372	0.588534	0.0349152	0.98772	-0.0178259	0.945211
ENSBTAG00000007544	533131	MARVELD3	MARVEL domain containing 3	0.555766	2.13529	1.09443	0.193001	0.958624	2.41016	1.26913	0.206486	1.89176	0.91973	0.354174
ENSBTAG00000030504	530773	LOC530773	germinal histone H4-like	0.555879	0.839745	-0.251977	0.193098	0.580991	0.925531	-0.111647	0.609162	0.76191	-0.392307	0.0855614
ENSBTAG00000019881	781423	LOC781423	zinc finger protein 474-like	0.556196	1.02086	0.0297844	0.193233	0.903208	1.01224	0.0175474	0.573458	1.02956	0.0420215	0.187666
ENSBTAG00000009899	504781	CHID1	chitinase domain containing 1	0.556497	0.897056	-0.15673	0.193355	0.892256	0.86717	-0.205614	0.162106	0.927972	-0.107847	0.453223
NA	516329	-	NA	0.556573	1.13233	0.179293	0.193406	0.646545	1.04085	0.0577559	0.733996	1.23185	0.30083	0.0905527
ENSBTAG00000048118	107131181	LOC107131181	leucine-rich glioma-inactivated protein 1-like	0.55664	1.13161	0.178383	0.19345	0.862705	1.16927	0.225612	0.146391	1.09517	0.131153	0.387995
ENSBTAG00000018562	784639	TMEM159	transmembrane protein 159	0.55664	1.11443	0.156302	0.193455	0.124659	0.952231	-0.0706162	0.642521	1.30425	0.383219	0.0206588
ENSBTAG00000039261	786381	KRT2	keratin 2	0.556728	0.848295	-0.237363	0.19351	0.611156	0.730302	-0.453435	0.0831126	0.985351	-0.0212905	0.931916
ENSBTAG00000017124	513654	GPSM2	G protein signaling modulator 2	0.557507	0.876651	-0.189926	0.193831	0.729756	0.794359	-0.332138	0.112932	0.967468	-0.0477143	0.812662
ENSBTAG00000017889	533784	CCT5	chaperonin containing TCP1 subunit 5	0.557534	1.0969	0.133425	0.193849	0.959462	1.07305	0.101716	0.475287	1.12127	0.165135	0.252578
ENSBTAG00000019719	281958	OPRM1	opioid receptor mu 1	0.557714	0.601644	-0.733018	0.193936	0.396843	0.943001	-0.084668	0.900782	0.383854	-1.38137	0.0553536
NA	789938	-	NA	0.558097	0.976531	-0.0342617	0.19413	0.949588	0.983087	-0.0246092	0.501074	0.97002	-0.0439141	0.237066
ENSBTAG00000027341	615237	LOC615237	serine protease 58	0.558238	0.976171	-0.034794	0.194244	0.940611	0.983637	-0.0238015	0.521508	0.968762	-0.0457864	0.225449
ENSBTAG00000017592	519739	GPAT3	glycerol-3-phosphate acyltransferase 3	0.558327	0.862965	-0.212626	0.194283	0.941924	0.829537	-0.269622	0.211183	0.897741	-0.155629	0.463077
ENSBTAG00000003110	616873	TAFA4	family with sequence similarity 19 member A4, C-C motif chemokine like	0.558589	1.33726	0.419283	0.194391	0.139891	1.87181	0.904434	0.0276618	0.95537	-0.0658691	0.862182
ENSBTAG00000021338	514557	OAF	out at first homolog	0.69963	0.913553	-0.13044	0.296288	0.0795179	0.808567	-0.306562	0.0411702	1.03217	0.0456823	0.745017
ENSBTAG00000017253	353301	MECR	mitochondrial trans-2-enoyl-CoA reductase	0.559043	0.919992	-0.120307	0.194624	0.939718	0.944812	-0.0819006	0.523867	0.895823	-0.158714	0.224735
ENSBTAG00000020615	528661	CCDC105	coiled-coil domain containing 105	0.559149	1.04152	0.0586907	0.194686	0.612286	1.003	0.00432324	0.944667	1.08152	0.113058	0.0838216
ENSBTAG00000005070	618173	LOC618173	olfactory receptor 52Z1	0.559254	1.69562	0.761816	0.194773	0.792052	2.38343	1.25304	0.135062	1.2063	0.270595	0.738355
ENSBTAG00000000301	538702	LOC538702	glycerol kinase 2-like	0.559393	1.13434	0.181853	0.194838	0.387654	1.32494	0.405931	0.0485069	0.971156	-0.0422245	0.827005
ENSBTAG00000007683	614170	DCAF17	DDB1 and CUL4 associated factor 17	0.559548	1.12668	0.172076	0.194901	0.901051	1.18613	0.246261	0.189895	1.07021	0.0978916	0.593797
NA	790265	VN1R1	NA	0.559745	1.24023	0.310613	0.195049	0.826593	1.40643	0.492041	0.149309	1.09368	0.129186	0.696085
NA	785069	-	NA	0.559804	0.602367	-0.731286	0.195101	0.957862	0.550514	-0.86115	0.212084	0.659103	-0.601423	0.377467
ENSBTAG00000025426	540197	NSD1	nuclear receptor binding SET domain protein 1	0.559804	1.11242	0.153697	0.195107	0.123138	1.18809	0.248642	0.055454	1.04156	0.0587523	0.632104
ENSBTAG00000007616	533277	TMED6	transmembrane p24 trafficking protein 6	0.559916	0.754538	-0.406335	0.195202	0.984829	0.77937	-0.359621	0.409998	0.730497	-0.453049	0.302309
ENSBTAG00000003791	532829	LPAR3	lysophosphatidic acid receptor 3	0.560044	1.34502	0.427626	0.195341	0.971434	1.42095	0.506852	0.274032	1.27315	0.3484	0.447584
ENSBTAG00000016451	534751	HSPA14	heat shock protein family A (Hsp70) member 14	0.560044	1.06212	0.0869515	0.195344	0.719287	1.09585	0.132056	0.108326	1.02943	0.0418472	0.597324
ENSBTAG00000018910	526884	WDR6	WD repeat domain 6	0.560436	1.07406	0.103075	0.195537	0.752717	1.02588	0.0368579	0.724269	1.12451	0.169291	0.118633
ENSBTAG00000010832	539101	JAGN1	jagunal homolog 1	0.56049	1.11337	0.154938	0.195573	0.961529	1.12561	0.170709	0.193182	1.10127	0.139167	0.284487
ENSBTAG00000034184	768331	NMS	neuromedin S	0.560591	1.02647	0.0376867	0.195616	0.913608	1.03716	0.0526334	0.200951	1.01589	0.0227401	0.572459
ENSBTAG00000008176	404166	KCNRG	potassium channel regulator	0.560904	1.27236	0.34751	0.19576	0.952868	1.22805	0.296367	0.327368	1.31828	0.398654	0.192983
ENSBTAG00000030922	616722	LOC616722	immunity-related GTPase family, cinema-like	0.560904	0.76836	-0.380146	0.195776	0.735595	0.631709	-0.662668	0.115539	0.934571	-0.0976236	0.809447
NA	504617	ATRNL1	NA	0.560951	1.12323	0.167652	0.195841	0.833101	1.05738	0.0804913	0.638142	1.19318	0.254812	0.148616
ENSBTAG00000015221	515902	PCCB	propionyl-CoA carboxylase subunit beta	0.560951	0.890513	-0.167292	0.195843	0.744797	0.955194	-0.0661343	0.686922	0.830212	-0.268449	0.115154
ENSBTAG00000037511	784706	LOC784706	olfactory receptor 4K3	0.560986	1.03447	0.0488883	0.195897	0.400056	0.992677	-0.0106042	0.83861	1.07802	0.108381	0.0503954
ENSBTAG00000007332	515696	ATP5MG	ATP synthase membrane subunit g	0.561199	0.965138	-0.051193	0.196013	0.660785	0.989424	-0.0153391	0.757945	0.941448	-0.0870469	0.0942243
ENSBTAG00000033298	615250	LYRM9	LYR motif containing 9	0.561352	0.825385	-0.27686	0.196087	0.933615	0.780018	-0.358422	0.204779	0.873392	-0.195299	0.481728
NA	100140959	MUC19	NA	0.561352	1.22104	0.288112	0.196102	0.573208	1.45429	0.540311	0.0770024	1.02521	0.0359124	0.901592
ENSBTAG00000012250	614408	BLOC1S6	biogenesis of lysosomal organelles complex 1 subunit 6	0.561601	0.945343	-0.0810907	0.196214	0.916979	0.959601	-0.0594936	0.42691	0.931296	-0.102688	0.178523
ENSBTAG00000004314	520423	HOXD12	homeobox D12	0.561601	1.87303	0.905373	0.196294	0.99261	1.82367	0.866844	0.311338	1.92372	0.943902	0.271704
ENSBTAG00000014229	532273	SYT17	synaptotagmin 17	0.561601	1.33521	0.417071	0.1963	0.995962	1.34602	0.428705	0.341636	1.32449	0.405437	0.367757
NA	510158	HIPK2	homeodomain interacting protein kinase 2	0.561601	1.21119	0.276429	0.196305	0.127355	1.61256	0.689354	0.0207466	0.909726	-0.136496	0.61841
ENSBTAG00000012992	537946	CDH6	cadherin 6	0.561601	0.731526	-0.451018	0.196339	0.989862	0.715025	-0.483934	0.321539	0.748408	-0.418103	0.389883
ENSBTAG00000047120	100126053	LOC100126053	uncharacterized LOC100126053	0.561665	0.803102	-0.316345	0.196386	0.888861	0.744726	-0.425219	0.165466	0.866054	-0.207472	0.488465
ENSBTAG00000033445	100126053	LOC100126053	uncharacterized LOC100126053	0.561665	0.803102	-0.316345	0.196386	0.888861	0.744726	-0.425219	0.165466	0.866054	-0.207472	0.488465
NA	508731	ZMYM2	zinc finger MYM-type containing 2	0.561855	1.07062	0.0984441	0.19647	0.127577	1.18227	0.241559	0.0213356	0.969511	-0.0446706	0.643403
NA	100140633	-	NA	0.561922	1.71525	0.77842	0.19651	0.925427	1.44856	0.534618	0.491947	2.03104	1.02222	0.197431
ENSBTAG00000024909	617051	H3F3B	H3 histone, family 3B	0.561955	0.925901	-0.11107	0.196556	0.454582	0.847821	-0.238168	0.0578496	1.01117	0.0160276	0.892346
ENSBTAG00000031907	506452	LOC506452	olfactory receptor 52B4	0.561955	1.01929	0.0275672	0.196558	0.706638	1.0083	0.0119229	0.642149	1.0304	0.0432115	0.105343
NA	788637	IQCN	NA	0.561955	0.731109	-0.451842	0.19656	0.920029	0.792636	-0.335269	0.42	0.674357	-0.568415	0.179628
ENSBTAG00000046398	337913	PAG19	pregnancy-associated glycoprotein 19	0.562025	1.14032	0.189443	0.196622	0.974505	1.1151	0.15717	0.440823	1.16612	0.221716	0.28129
ENSBTAG00000016784	517781	DNAH7	dynein axonemal heavy chain 7	0.562117	1.22275	0.290135	0.196706	0.872654	1.35131	0.434358	0.173064	1.10643	0.145912	0.638379
ENSBTAG00000011954	504842	SEC11C	SEC11 homolog C, signal peptidase complex subunit	0.562117	0.746034	-0.422687	0.196729	0.999381	0.74637	-0.422037	0.233597	0.745697	-0.423338	0.232222
NA	504845	RNF39	NA	0.562117	0.582004	-0.780898	0.196731	0.246505	1.29099	0.368477	0.659132	0.26238	-1.93027	0.0316536
ENSBTAG00000047537	767587	CCAR1	cell division cycle and apoptosis regulator 1	0.562188	1.08598	0.118998	0.19678	0.989595	1.08321	0.115309	0.245509	1.08876	0.122686	0.217867
ENSBTAG00000032424	281172	FSHR	follicle stimulating hormone receptor	0.562316	1.13698	0.185208	0.19685	0.704227	1.03714	0.0526072	0.779826	1.24644	0.317809	0.105175
NA	504969	-	NA	0.56241	1.18092	0.239915	0.196924	0.850517	1.07907	0.109784	0.668898	1.29239	0.370046	0.161355
ENSBTAG00000002988	540726	MACO1	macoilin 1	0.56241	1.07458	0.103767	0.196939	0.577145	1.1531	0.205514	0.0776457	1.0014	0.00202063	0.985438
ENSBTAG00000021911	540575	PTPRG	protein tyrosine phosphatase, receptor type G	0.56241	1.10448	0.14337	0.196946	0.0337801	0.879644	-0.185009	0.237012	1.38679	0.471749	0.00642549
ENSBTAG00000011500	528555	CASQ2	calsequestrin 2	0.562465	0.927232	-0.108997	0.196978	0.627691	0.982519	-0.0254424	0.813137	0.875057	-0.192552	0.0877157
NA	784887	POU4F1	NA	0.562652	1.39109	0.476218	0.197052	0.511155	1.19591	0.258106	0.512035	1.61813	0.69433	0.0900899
ENSBTAG00000003880	514291	EMILIN2	elastin microfibril interfacer 2	0.562807	1.17423	0.231719	0.197123	0.804203	1.25457	0.327194	0.131755	1.09904	0.136244	0.517757
NA	100335993	-	NA	0.562852	0.776422	-0.365086	0.197168	0.927596	0.722894	-0.468144	0.192771	0.833915	-0.262029	0.45769
ENSBTAG00000008150	613524	PKIA	cAMP-dependent protein kinase inhibitor alpha	0.56291	1.25661	0.329535	0.197201	0.990425	1.24055	0.310977	0.33739	1.27288	0.348094	0.284647
ENSBTAG00000010564	533333	ELOVL6	ELOVL fatty acid elongase 6	0.563087	1.45388	0.539905	0.19728	0.922033	1.55714	0.638898	0.17181	1.35746	0.440911	0.338233
ENSBTAG00000018912	513377	ARHGEF1	Rho guanine nucleotide exchange factor 1	0.563217	0.921955	-0.117232	0.197367	0.999381	0.921702	-0.117627	0.354131	0.922207	-0.116837	0.357286
ENSBTAG00000006821	617037	PECR	peroxisomal trans-2-enoyl-CoA reductase	0.56384	1.10583	0.145126	0.197721	0.662097	1.01405	0.0201249	0.896801	1.20591	0.270127	0.0959805
ENSBTAG00000019675	616399	ATXN1	ataxin 1	0.563956	0.894078	-0.161528	0.197784	0.822674	0.955074	-0.066315	0.700324	0.836976	-0.256741	0.14874
ENSBTAG00000006255	514225	MDM4	MDM4, p53 regulator	0.564005	1.15673	0.210046	0.197812	0.72075	1.24505	0.316202	0.110285	1.07467	0.103891	0.586249
ENSBTAG00000044071	521257	HRH2	histamine receptor H2	0.564023	1.12614	0.17139	0.197827	0.963505	1.15611	0.209281	0.263026	1.09695	0.133498	0.470008
ENSBTAG00000005222	783189	FAM221B	family with sequence similarity 221 member B	0.564296	0.974884	-0.0366977	0.19794	0.943137	0.982597	-0.0253284	0.521428	0.967231	-0.0480669	0.231392
ENSBTAG00000004072	493728	CAPZA2	capping actin protein of muscle Z-line subunit alpha 2	0.564296	0.951108	-0.072319	0.19794	0.966857	0.959376	-0.0598315	0.40684	0.942911	-0.0848065	0.244786
ENSBTAG00000020985	282105	TYRP1	tyrosinase related protein 1	0.564389	0.740051	-0.434304	0.198015	0.799096	0.652504	-0.615941	0.130776	0.839344	-0.252666	0.522799
ENSBTAG00000047985	509368	TAAR5	trace amine associated receptor 5	0.564495	1.02527	0.0360046	0.198069	0.938259	1.03369	0.0478007	0.225523	1.01692	0.0242085	0.532225
NA	532330	-	NA	0.564579	0.980904	-0.0278163	0.198107	0.925755	0.987622	-0.0179691	0.54144	0.974232	-0.0376634	0.209402
NA	536359	AP3S1	NA	0.564601	0.889915	-0.16826	0.198123	0.714323	0.943092	-0.0845303	0.577259	0.839737	-0.25199	0.109211
ENSBTAG00000027348	616216	OOSP2	oocyte secreted protein 2	0.564645	0.686867	-0.541896	0.198171	0.96988	0.650857	-0.619588	0.236244	0.724871	-0.464205	0.370217
ENSBTAG00000020733	337888	RPS15A	ribosomal protein S15a	0.564645	0.945594	-0.080707	0.198172	0.979771	0.953183	-0.069175	0.427789	0.938066	-0.0922391	0.294028
ENSBTAG00000006848	506965	DHX34	DExH-box helicase 34	0.682407	0.856403	-0.223638	0.280222	0.0847698	0.667935	-0.58222	0.0291358	1.09805	0.134944	0.58631
ENSBTAG00000009191	615007	TUSC3	tumor suppressor candidate 3	0.564852	0.878284	-0.18724	0.198284	0.30488	0.752742	-0.409773	0.0412045	1.02477	0.0352932	0.850762
ENSBTAG00000039272	789288	LOC789288	olfactory receptor 5W2	0.564856	0.768397	-0.380076	0.198298	0.500953	1.02076	0.0296447	0.941692	0.578426	-0.789796	0.0652287
ENSBTAG00000019044	507837	BAIAP2	BAI1 associated protein 2	0.564886	1.13967	0.188613	0.198333	0.225999	1.25952	0.33287	0.0504547	1.03122	0.0443565	0.781666
ENSBTAG00000027534	534181	LOC534181	cytosolic 5'-nucleotidase 3A	0.564947	1.15855	0.212325	0.198371	0.868075	1.21845	0.285051	0.154388	1.1016	0.139599	0.47468
ENSBTAG00000031709	506411	PDCD10	programmed cell death 10	0.564952	1.07117	0.099193	0.198382	0.984515	1.07919	0.109948	0.291169	1.06322	0.088438	0.392911
ENSBTAG00000024476	615827	CKS1B	CDC28 protein kinase regulatory subunit 1B	0.565555	0.854244	-0.227281	0.198754	0.988189	0.866343	-0.20699	0.400696	0.842313	-0.247572	0.317134
NA	509094	-	NA	0.565621	1.32709	0.408266	0.198786	0.948569	1.22296	0.290373	0.50981	1.44009	0.526158	0.239534
ENSBTAG00000032884	281538	TNP2	transition protein 2	0.565711	1.14714	0.198041	0.198826	0.997319	1.14994	0.201564	0.349051	1.14434	0.194518	0.365702
ENSBTAG00000011465	510169	MYBPH	myosin binding protein H	0.56602	1.82639	0.868996	0.198952	0.994834	1.87323	0.90553	0.338148	1.78072	0.832463	0.377496
NA	529925	LOC529925	NA	0.56602	0.81469	-0.295677	0.198966	0.46857	1.02733	0.0389067	0.90233	0.64606	-0.63026	0.060485
ENSBTAG00000007522	282516	RAP1GDS1	Rap1 GTPase-GDP dissociation stimulator 1	0.56602	1.10961	0.150051	0.198968	0.500314	1.20078	0.263968	0.0710499	1.02536	0.0361345	0.794625
ENSBTAG00000021611	614192	C15H11orf74	chromosome 15 C11orf74 homolog	0.566463	0.904987	-0.144032	0.199183	0.814678	0.863893	-0.211075	0.137693	0.948035	-0.076988	0.576617
ENSBTAG00000001755	539487	NEUROD1	neuronal differentiation 1	0.566525	0.766881	-0.382926	0.199265	0.995088	0.772042	-0.373248	0.292337	0.761754	-0.392603	0.268911
ENSBTAG00000018501	782502	ICE1	interactor of little elongation complex ELL subunit 1	0.566716	0.902506	-0.147991	0.199349	0.951593	0.922537	-0.116321	0.417237	0.88291	-0.179661	0.216666
ENSBTAG00000025148	617304	FBXL12	F-box and leucine rich repeat protein 12	0.566779	1.10081	0.13856	0.199379	0.510926	0.992784	-0.0104481	0.943981	1.22058	0.287568	0.0670736
ENSBTAG00000007360	404066	TMEM43	transmembrane protein 43	0.566786	1.10199	0.140111	0.19939	0.799167	1.17261	0.229717	0.140225	1.03563	0.0505036	0.737392
ENSBTAG00000002570	513495	PPP1R21	protein phosphatase 1 regulatory subunit 21	0.566801	0.790394	-0.339357	0.199424	0.98406	0.808303	-0.307032	0.35531	0.772881	-0.371682	0.266113
ENSBTAG00000043954	539776	NMBR	neuromedin B receptor	0.566909	0.719247	-0.475441	0.199484	0.973009	0.700104	-0.514358	0.206982	0.738913	-0.436523	0.28083
ENSBTAG00000023736	538967	CDC42EP3	CDC42 effector protein 3	0.567085	1.35144	0.434492	0.199589	0.758837	1.10405	0.142808	0.753344	1.65425	0.726177	0.12357
ENSBTAG00000015888	522509	PDE7B	phosphodiesterase 7B	0.567116	0.781844	-0.355047	0.199617	0.55187	0.99213	-0.0113996	0.975517	0.616129	-0.698695	0.0741349
ENSBTAG00000015362	540595	BMP7	bone morphogenetic protein 7	0.567313	1.13438	0.181899	0.19974	0.959462	1.10518	0.144279	0.432505	1.16434	0.219518	0.238264
ENSBTAG00000001017	535342	SLK	STE20 like kinase	0.567332	1.11503	0.157082	0.199786	0.508205	1.18115	0.240197	0.0849201	1.05261	0.073968	0.57953
ENSBTAG00000019090	541100	PLEKHH3	pleckstrin homology, MyTH4 and FERM domain containing H3	0.567456	1.2209	0.287947	0.199855	0.785568	1.3867	0.471655	0.134025	1.07493	0.104239	0.731752
ENSBTAG00000005014	520912	LCLAT1	lysocardiolipin acyltransferase 1	0.567519	1.11618	0.158566	0.199886	0.828886	1.19045	0.25151	0.15317	1.04654	0.0656223	0.700748
ENSBTAG00000017199	512001	GKN2	gastrokine 2	0.567529	1.08794	0.121596	0.199907	0.43548	1.20161	0.264964	0.0560343	0.985023	-0.0217712	0.867702
NA	509511	-	NA	0.567535	0.883593	-0.178546	0.199925	0.983963	0.872988	-0.195966	0.269353	0.894327	-0.161126	0.36079
ENSBTAG00000044067	618331	PLAC8L1	PLAC8 like 1	0.567535	0.806441	-0.31036	0.199927	0.997629	0.808183	-0.307247	0.27686	0.804702	-0.313473	0.267605
ENSBTAG00000009236	538021	DAGLB	diacylglycerol lipase beta	0.567535	1.10892	0.149154	0.199938	0.587463	1.20257	0.266119	0.0818994	1.02256	0.032189	0.825171
ENSBTAG00000007195	531794	GUCA2A	guanylate cyclase activator 2A	0.567593	1.40684	0.492456	0.199971	0.912643	1.27137	0.34638	0.460049	1.55674	0.638532	0.181932
ENSBTAG00000010236	528834	CIDEB	cell death-inducing DFFA-like effector b	0.567878	0.805193	-0.312594	0.200108	0.911074	0.737253	-0.439769	0.202345	0.879394	-0.185419	0.582881
ENSBTAG00000025589	530159	CDKAL1	CDK5 regulatory subunit associated protein 1 like 1	0.567904	1.10019	0.137759	0.200136	0.0941135	1.31964	0.400146	0.0143892	0.91724	-0.124629	0.405244
NA	282121	VEGFB	NA	0.567983	0.89355	-0.16238	0.200177	0.94171	0.926017	-0.110889	0.527925	0.86222	-0.213872	0.231255
ENSBTAG00000025664	100125948	RNASE2	ribonuclease A family member 2	0.568655	0.614534	-0.702434	0.200522	0.942546	0.699562	-0.515477	0.465473	0.539842	-0.889391	0.215347
ENSBTAG00000016264	512356	FKBP8	FK506 binding protein 8	0.568655	0.911443	-0.133776	0.200546	0.716854	0.956474	-0.0642018	0.60108	0.868532	-0.20335	0.110511
ENSBTAG00000001189	506192	AP1B1	adaptor related protein complex 1 subunit beta 1	0.568655	0.928221	-0.10746	0.200551	0.676853	0.889882	-0.168314	0.101505	0.968212	-0.046605	0.636957
ENSBTAG00000044118	100297155	HMGA2	high mobility group AT-hook 2	0.568655	1.25221	0.324478	0.200558	0.991304	1.25752	0.330578	0.209071	1.24693	0.318377	0.225546
NA	100140126	RPTN	NA	0.568945	1.95689	0.96856	0.200697	0.908062	2.58602	1.37073	0.200391	1.48081	0.566388	0.588681
NA	785078	LOC785078	NA	0.568945	1.10029	0.137881	0.200703	0.673469	1.19355	0.255263	0.099792	1.01431	0.0204993	0.890175
ENSBTAG00000005453	505234	FGD4	FYVE, RhoGEF and PH domain containing 4	0.569151	1.10258	0.140887	0.20081	0.633494	1.17211	0.229106	0.0928416	1.03718	0.0526684	0.686609
ENSBTAG00000043958	614879	TMEM33	transmembrane protein 33	0.569602	1.09762	0.134385	0.201021	0.988125	1.08833	0.12212	0.404145	1.107	0.14665	0.318769
NA	527701	AHNAK2	AHNAK nucleoprotein 2	0.569602	0.875319	-0.192119	0.201029	0.0900925	0.766571	-0.383509	0.0310238	0.999495	-0.00072921	0.996468
ENSBTAG00000004172	514102	SETD1B	SET domain containing 1B	0.56961	0.79851	-0.324618	0.201049	0.90532	0.868483	-0.20343	0.538871	0.734174	-0.445807	0.187715
ENSBTAG00000020883	280822	IL2	interleukin 2	0.56982	0.869275	-0.202115	0.20114	0.855304	0.816467	-0.292533	0.157535	0.925499	-0.111697	0.57911
NA	512941	PURG	NA	0.569989	1.20456	0.268505	0.201217	0.408407	1.42842	0.51442	0.0579115	1.01578	0.0225893	0.929637
ENSBTAG00000002164	613754	AXDND1	axonemal dynein light chain domain containing 1	0.570095	0.944718	-0.0820451	0.201297	0.938004	0.962653	-0.054913	0.537124	0.927117	-0.109177	0.227853
NA	614370	LOC614370	NA	0.570239	1.21118	0.276419	0.20139	0.702344	1.06188	0.0866257	0.754675	1.38148	0.466212	0.106416
ENSBTAG00000003700	407227	SLC5A10	solute carrier family 5 member 10	0.570562	1.09762	0.134373	0.201556	0.642341	1.19352	0.255226	0.0925897	1.00942	0.0135206	0.925679
ENSBTAG00000038494	522540	LOC522540	myeloid-associated differentiation marker	0.571087	0.86281	-0.212886	0.201793	0.242592	0.955943	-0.0650029	0.717188	0.778749	-0.360769	0.0575269
ENSBTAG00000010514	507483	ASB7	ankyrin repeat and SOCS box containing 7	0.57119	1.12215	0.166263	0.201838	0.940611	1.08607	0.119121	0.484485	1.15942	0.213404	0.218045
ENSBTAG00000005071	783019	SLC49A4	disrupted in renal carcinoma 2	0.571503	1.09351	0.128968	0.201985	0.971801	1.0773	0.107423	0.421048	1.10996	0.150512	0.264228
ENSBTAG00000004008	616201	FAM199X	family with sequence similarity 199, X-linked	0.571503	1.11912	0.16237	0.202012	0.891996	1.06245	0.0873915	0.61951	1.17882	0.237348	0.188012
ENSBTAG00000018579	514962	DOK1	docking protein 1	0.571503	0.819776	-0.286699	0.202016	0.850551	0.777712	-0.362692	0.149149	0.864114	-0.210706	0.391657
ENSBTAG00000019144	528930	OR6A2	olfactory receptor, family 6, subfamily A, member 2	0.571945	0.808255	-0.307118	0.202237	0.27587	0.928135	-0.107594	0.676914	0.703859	-0.506642	0.062948
ENSBTAG00000017258	100138312	ACSL3	acyl-CoA synthetase long chain family member 3	0.571945	1.10061	0.1383	0.202238	0.854348	1.14883	0.200166	0.157602	1.05441	0.0764341	0.579149
ENSBTAG00000013322	506551	POMGNT1	protein O-linked mannose N-acetylglucosaminyltransferase 1 (beta 1,2-)	0.571974	1.06892	0.0961498	0.202289	0.750519	1.03456	0.049016	0.581582	1.10442	0.143284	0.119625
ENSBTAG00000017287	533992	DRAM1	DNA damage regulated autophagy modulator 1	0.572119	0.780562	-0.357415	0.202363	0.977844	0.803138	-0.31628	0.36082	0.758621	-0.398549	0.253146
NA	614114	LOC614114	NA	0.572262	0.917921	-0.123558	0.202433	0.879907	0.957094	-0.0632681	0.636847	0.880351	-0.183849	0.181053
ENSBTAG00000020850	508406	MUL1	mitochondrial E3 ubiquitin protein ligase 1	0.572262	1.11483	0.156821	0.202439	0.995088	1.11021	0.150829	0.379434	1.11947	0.162813	0.343702
ENSBTAG00000034024	100138582	HBZ	hemoglobin subunit zeta	0.572395	0.819601	-0.287006	0.202512	0.72539	0.898713	-0.154067	0.549551	0.747453	-0.419945	0.115088
ENSBTAG00000016446	507913	GOT1L1	glutamic-oxaloacetic transaminase 1 like 1	0.572489	2.07886	1.05579	0.202588	0.224134	0.988487	-0.016706	0.986222	4.37198	2.12829	0.0400571
ENSBTAG00000017174	535956	SCN11A	sodium voltage-gated channel alpha subunit 11	0.572549	0.821524	-0.283626	0.202626	0.687243	0.897694	-0.155705	0.530376	0.751817	-0.411547	0.109413
NA	613755	CNTD2	NA	0.572594	1.29587	0.373921	0.202689	0.20731	0.861851	-0.214489	0.597437	1.94845	0.962331	0.0279326
ENSBTAG00000007217	512110	TMEM94	transmembrane protein 94	0.572957	1.1255	0.170561	0.202916	0.844205	1.2028	0.266398	0.161939	1.05316	0.0747241	0.686309
NA	786987	LOC786987	NA	0.573021	1.78214	0.833608	0.202948	0.898319	1.58909	0.668198	0.345183	1.99864	0.999018	0.165209
NA	514916	-	NA	0.573311	1.07473	0.103976	0.203127	0.907422	1.09956	0.136926	0.182232	1.05046	0.0710267	0.479906
ENSBTAG00000012712	537445	AQR	aquarius intron-binding spliceosomal factor	0.573501	1.0727	0.101241	0.203238	0.286821	0.985712	-0.0207619	0.838328	1.16736	0.223244	0.0404283
ENSBTAG00000014547	515067	PGAM2	phosphoglycerate mutase 2	0.573977	0.827821	-0.27261	0.203507	0.118793	1.00467	0.00671819	0.97763	0.682103	-0.551938	0.0325755
ENSBTAG00000020540	768235	TMEM198	transmembrane protein 198	0.573977	0.858777	-0.219645	0.203527	0.594131	0.95947	-0.0596905	0.776841	0.768651	-0.3796	0.0854385
ENSBTAG00000004345	513936	MEP1A	meprin A subunit alpha	0.574284	1.43312	0.519164	0.203687	0.962251	1.5556	0.637474	0.26677	1.32029	0.400854	0.479777
NA	787671	LOC787671	NA	0.574673	1.06762	0.0943937	0.203886	0.597755	1.02203	0.0314363	0.721226	1.11524	0.157351	0.0878601
ENSBTAG00000038452	615216	OR52E8	olfactory receptor, family 52, subfamily E, member 8	0.574975	0.939892	-0.0894326	0.204059	0.608195	0.99708	-0.00421898	0.965315	0.885985	-0.174646	0.0861845
ENSBTAG00000021462	281096	CSF3	colony stimulating factor 3	0.574975	1.49375	0.578937	0.204062	0.58872	1.00811	0.011656	0.985193	2.21333	1.14622	0.0823019
ENSBTAG00000016676	782020	PTER	phosphotriesterase related	0.575032	0.854116	-0.227497	0.204099	0.963746	0.826617	-0.274709	0.258332	0.882529	-0.180285	0.452985
ENSBTAG00000013234	505658	LOC505658	cathepsin G	0.575239	1.09035	0.12479	0.204226	0.710489	1.16837	0.224493	0.111637	1.01754	0.0250876	0.853115
ENSBTAG00000014099	541024	YTHDC2	YTH domain containing 2	0.57542	0.939876	-0.0894584	0.20434	0.667671	0.97175	-0.0413434	0.610441	0.909047	-0.137573	0.103037
ENSBTAG00000000198	781146	LOC781146	lysozyme	0.575577	1.39299	0.478186	0.204413	0.779458	1.11127	0.152207	0.769699	1.74613	0.804165	0.135212
ENSBTAG00000022022	517135	GUCD1	guanylyl cyclase domain containing 1	0.575622	0.841016	-0.249795	0.204443	0.951811	0.825204	-0.277177	0.190781	0.857131	-0.222413	0.289199
ENSBTAG00000011554	511610	SURF6	surfeit 6	0.575622	1.2642	0.33822	0.204462	0.975388	1.22972	0.298329	0.352696	1.29964	0.378111	0.242656
ENSBTAG00000005787	531436	IFT57	intraflagellar transport 57	0.576194	0.895728	-0.158868	0.204727	0.980263	0.909878	-0.136255	0.434418	0.881798	-0.181481	0.301401
ENSBTAG00000007840	407159	HMGCR	3-hydroxy-3-methylglutaryl-CoA reductase	0.576239	1.2979	0.376183	0.20476	0.891006	1.45646	0.542469	0.185046	1.15661	0.209898	0.599387
ENSBTAG00000011908	540923	CPQ	carboxypeptidase Q	0.576279	0.83774	-0.255426	0.204789	0.296364	0.652947	-0.614963	0.0388393	1.07483	0.104112	0.708217
NA	533021	UBQLN4	NA	0.576316	1.11179	0.15288	0.204834	0.899928	1.07658	0.106454	0.458084	1.14815	0.199307	0.173764
NA	100137795	-	NA	0.576401	1.16545	0.220891	0.204887	0.693288	1.04738	0.0667819	0.764017	1.29684	0.375	0.105686
ENSBTAG00000008065	537366	CDPF1	cysteine rich DPF motif domain containing 1	0.576546	1.15661	0.209908	0.204996	0.852449	1.11978	0.163216	0.355266	1.19466	0.256601	0.153944
NA	100138186	-	NA	0.576725	0.823152	-0.280769	0.205106	0.960391	0.862272	-0.213784	0.487199	0.785807	-0.347753	0.264303
ENSBTAG00000011753	513273	RCC1L	RCC1 like	0.576834	1.0886	0.122472	0.205174	0.955968	1.07407	0.103091	0.353795	1.10332	0.141853	0.207358
NA	509034	LOC509034	NA	0.576834	0.714758	-0.484473	0.20519	0.953588	0.737398	-0.439485	0.273406	0.692814	-0.529461	0.190698
NA	782865	LOC782865	NA	0.576834	0.693773	-0.527464	0.205196	0.79197	0.883403	-0.178857	0.755599	0.544849	-0.876072	0.140447
ENSBTAG00000025535	787783	GLYATL3	glycine-N-acyltransferase like 3	0.576986	1.24272	0.313506	0.205276	0.828619	1.09219	0.12723	0.709735	1.414	0.499783	0.156081
ENSBTAG00000014021	540792	UBN2	ubinuclein 2	0.577243	1.10138	0.139315	0.205428	0.702562	1.15693	0.2103	0.110683	1.0485	0.0683297	0.590815
NA	781154	-	NA	0.577258	1.30421	0.383181	0.205451	0.69166	1.06682	0.0933166	0.815169	1.59443	0.673044	0.105823
ENSBTAG00000018147	281956	NXPH2	neurexophilin 2	0.577387	0.779125	-0.360074	0.205535	0.955893	0.816953	-0.291676	0.397181	0.743049	-0.428471	0.219485
ENSBTAG00000008873	510872	NCBP2	nuclear cap binding protein subunit 2	0.577453	0.917436	-0.124321	0.205623	0.950332	0.901856	-0.149031	0.212265	0.933285	-0.099611	0.398007
ENSBTAG00000007961	510184	TADA3	transcriptional adaptor 3	0.577565	0.847137	-0.239332	0.205685	0.867322	0.923336	-0.115072	0.659817	0.777227	-0.363593	0.175637
NA	613990	-	NA	0.577565	1.05116	0.0719855	0.20569	0.72829	1.01144	0.0164117	0.834278	1.09244	0.127559	0.117838
ENSBTAG00000039347	616646	CLEC4D	C-type lectin domain family 4 member D	0.577607	1.38719	0.472169	0.205731	0.940415	1.54357	0.626268	0.233907	1.24666	0.31807	0.538679
ENSBTAG00000002698	512750	UBE3B	ubiquitin protein ligase E3B	0.577946	0.94124	-0.0873654	0.205893	0.984352	0.934435	-0.0978336	0.311982	0.948095	-0.0768972	0.42392
ENSBTAG00000044063	524460	B4GALT6	beta-1,4-galactosyltransferase 6	0.578211	1.25066	0.322687	0.206009	0.896641	1.3846	0.469466	0.193912	1.12968	0.175908	0.618308
ENSBTAG00000034869	781604	KRTAP11-1	keratin associated protein 11-1	0.578405	1.52028	0.60434	0.206119	0.821215	1.17786	0.236163	0.720518	1.96226	0.972518	0.153204
NA	789309	LOC789309	NA	0.578463	0.982532	-0.025424	0.206153	0.984282	0.984328	-0.0227892	0.382809	0.980739	-0.0280588	0.285536
ENSBTAG00000015308	540910	SMARCE1	SWI/SNF related, matrix associated, actin dependent regulator of chromatin, subfamily e, member 1	0.578607	1.06931	0.0966803	0.206265	0.997496	1.07017	0.097834	0.292141	1.06846	0.0955265	0.303279
ENSBTAG00000019662	525252	ATXN7L3	ataxin 7 like 3	0.578821	0.863322	-0.212029	0.206427	0.862863	0.822338	-0.282197	0.156575	0.906349	-0.141862	0.465729
ENSBTAG00000031641	512891	PSMD8	proteasome 26S subunit, non-ATPase 8	0.578859	0.942326	-0.0857012	0.206454	0.813103	0.977987	-0.0321132	0.731712	0.907966	-0.139289	0.149694
ENSBTAG00000017550	407190	CSNK1G3	casein kinase 1 gamma 3	0.578991	1.21324	0.278861	0.206529	0.187116	1.54737	0.629822	0.0315474	0.951252	-0.0721012	0.790814
ENSBTAG00000004944	505322	ANXA10	annexin A10	0.578995	0.829621	-0.269476	0.206545	0.763743	0.744495	-0.425665	0.126002	0.92448	-0.113286	0.67319
ENSBTAG00000020819	534353	YY1	YY1 transcription factor	0.579101	1.04798	0.0676059	0.206601	0.553358	1.1001	0.137632	0.0763185	0.998324	-0.00242013	0.973831
NA	787013	-	NA	0.579117	1.1807	0.23964	0.206627	0.659385	1.28326	0.359812	0.104882	1.08633	0.119467	0.576076
ENSBTAG00000021779	615552	MGST2	microsomal glutathione S-transferase 2	0.579515	0.866088	-0.207414	0.206818	0.969004	0.851994	-0.231085	0.22139	0.880416	-0.183742	0.326705
NA	785262	-	NA	0.579562	1.36126	0.444944	0.206853	0.65298	1.03322	0.0471414	0.922712	1.79346	0.842747	0.0971669
NA	615653	-	NA	0.579562	1.15438	0.207118	0.206853	0.608559	1.32464	0.405596	0.0872459	1.00601	0.00863968	0.969526
ENSBTAG00000019563	520712	C5H22orf23	chromosome 5 C22orf23 homolog	0.579646	0.780271	-0.357953	0.206917	0.933165	0.715212	-0.483558	0.226486	0.851248	-0.232349	0.554047
ENSBTAG00000019792	539514	SLC16A9	solute carrier family 16 member 9	0.579895	0.890444	-0.167404	0.207058	0.942819	0.858183	-0.220643	0.238109	0.923918	-0.114164	0.534972
NA	784376	LOC784376	NA	0.579989	1.33308	0.414768	0.207117	0.966885	1.2549	0.327576	0.473418	1.41614	0.501961	0.277129
ENSBTAG00000009394	519974	NSMCE2	NSE2 (MMS21) homolog, SMC5-SMC6 complex SUMO ligase	0.58055	0.789478	-0.341029	0.207472	0.956518	0.840397	-0.250857	0.504186	0.741644	-0.431201	0.257361
ENSBTAG00000008397	538773	ZNF555	zinc finger protein 555	0.58055	1.21086	0.276033	0.207474	0.848631	1.30294	0.381766	0.153412	1.12529	0.170299	0.513307
ENSBTAG00000030920	615051	LOC615051	fatty acid desaturase 2-like protein FADS2P1	0.580578	1.1003	0.137891	0.20751	0.994827	1.09577	0.131949	0.387269	1.10484	0.143834	0.347025
ENSBTAG00000014981	504880	OTUB2	OTU deubiquitinase, ubiquitin aldehyde binding 2	0.580678	0.875738	-0.191428	0.207637	0.869702	0.930514	-0.1039	0.601156	0.824187	-0.278957	0.171436
ENSBTAG00000032477	536240	HECTD1	HECT domain E3 ubiquitin protein ligase 1	0.580678	1.08228	0.114079	0.207664	0.737342	1.1494	0.200886	0.121555	1.01908	0.0272725	0.82714
ENSBTAG00000025277	614425	ABHD17A	abhydrolase domain containing 17A	0.580678	0.948853	-0.0757437	0.207669	0.974593	0.941138	-0.0875222	0.273858	0.956631	-0.0639652	0.419775
ENSBTAG00000008032	616404	ACTR3B	ARP3 actin related protein 3 homolog B	0.580678	1.1929	0.254475	0.207672	0.562852	1.42619	0.512169	0.0784634	0.997771	-0.00321991	0.990717
ENSBTAG00000003239	510487	UTP20	UTP20, small subunit processome component	0.580678	1.14413	0.194249	0.207679	0.988495	1.13766	0.186068	0.278318	1.15063	0.202429	0.239802
ENSBTAG00000017611	540046	CCSER2	coiled-coil serine rich protein 2	0.580678	1.09414	0.129792	0.207693	0.952393	1.12047	0.164108	0.245746	1.06842	0.0954754	0.493364
NA	788952	LOC788952	NA	0.580678	0.510758	-0.969289	0.207697	0.989247	0.488748	-1.03284	0.296933	0.533758	-0.905742	0.358454
[truncated: 16,404 more rows]
