# Supplementary material for: Diet Composition Affects Liver and Mammary Tissue Transcriptome in Primiparous Holstein Dairy Cows
Source: Animals (Basel). 2020 Jul 14;10(7):1191. doi: 10.3390/ani10071191 (PMC7401567; doi:10.3390/ani10071191)
Supplement: Supplementary file 1 [file animals-10-01191-s001.zip › animals-820137-supplementary/New folder/File S2 (The output of DIA analysis).xlsx]

## Sheet: Summary of pathways
Category	CS/MF		CS/MF Liver		CS/MF Mammary		20
1. Metabolism	1.98011	-0.28192	3.37147	1.00657	5.83402	-1.68804	-10
1.0 Global and overview maps	0.718569	0.368252	0.649008	0.395468	1.2848	-0.840873	10
1.1 Carbohydrate Metabolism	2.30643	0.112557	2.55827	-1.36161	6.12094	-1.9324
1.2 Energy Metabolism	0.311745	-0.311745	0.408337	0.408337	1.15052	1.15052
1.3 Lipid Metabolism	2.09673	-0.571544	6.35552	-1.41731	5.92702	4.75153
1.4 Nucleotide Metabolism	0.875468	0.589411	0.838491	0.423487	0.239092	0.239092
1.5 Amino Acid Metabolism	1.6784	1.6784	3.30241	3.30241	4.34669	2.34475
1.6 Metabolism of Other Amino Acids	2.02284	-1.03826	1.73718	1.73718
1.7 Glycan Biosynthesis and Metabolism	4.47549	-3.30047			20.2198	-20.2198
1.8 Metabolism of Cofactors and Vitamins	1.17784	-1.17784	8.85047	8.85047	5.22786	-5.22786
1.9 Metabolism of Terpenoids and Polyketides
1.10 Biosynthesis of Other Secondary Metabolites
1.11 Xenobiotics Biodegradation and Metabolism	1.94778	-0.780796	1.61515	1.61515	5.0567	-3.30834
2. Genetic Information Processing	1.26616	0.340296	2.71013	2.71013	0.923979	-0.74023
2.1 Transcription	1.51276	0.641254			1.36066	-1.17936
2.2 Translation	0.669241	-0.25663	0.24223	0.24223	0.788399	-0.788399
2.3 Folding, Sorting and Degradation	1.03552	-0.56191	0.409102	0.409102	0.186191	0.186191
2.4 Replication and Repair	2.73448	2.73448	4.29978	4.29978
3. Environmental Information Processing	1.40208	-0.194458	1.1573	-0.106275	1.60427	-0.357202
3.1 Membrane transport	3.65589	-0.664383
3.2 Signal Transduction	1.2081	-0.331445	1.17289	-0.187889	1.70974	-0.384317
3.3 Signaling Molecules and Interaction	1.87936	0.829769	0.954705	0.954705	1.0769	-0.22163
4. Cellular Processes	1.46471	-0.595534	1.59064	-0.0666708	1.20336	0.767428
4.1 Transport and Catabolism	1.67605	-0.366271	1.91346	0.0951	0.499251	0.28595
4.2 Cell Motility
4.3 Cell Growth and Death	1.17941	-0.19078	1.456	-1.456	2.36069	1.8478
4.4 Cell Communication
4.5 Cell Motility	0.705589	-0.138544			0.547781	-0.547781
5. Organismal Systems	1.62656	-0.293285	2.04506	0.122966	3.53383	-0.65816
5.1 Immune System	1.77747	-0.735199	1.89736	0.393043	1.71197	-0.884616
5.2 Endocrine System	1.26166	-0.815406	3.1994	-1.90447	3.95232	-1.0037
5.3 Circulatory System	1.45278	0.387853	0.650152	-0.650152	2.95256	-1.96227
5.4 Digestive System	2.06008	0.814782	1.78158	1.78158	4.50201	-0.0140954
5.5 Excretory System	1.29409	-1.29409	2.05739	2.05739	6.65725	1.6769
5.6 Nervous System	1.64279	0.800008	1.52794	1.44523	4.31578	-0.552425
5.7 Sensory System	1.79366	0.644431	4.41672	3.78992	3.23087	-2.29255
5.8 Development	2.41521	-2.2314	2.59163	-2.59163	0.861716	-0.0941508
5.9 Aging	0.443011	-0.443011	0.630181	0.630181	0.516071	-0.100979
5.10 Environmental Adaptation	2.37728	2.37728			5.01942	-1.69567
6. Human Diseases	1.81888	-0.0228338	2.42748	-1.53294	1.55597	-0.499997
6.1 Cancers: Overview	1.04346	-0.182875	1.69756	-0.816097	1.53957	-0.0810184
6.2 Cancers: Specific types	1.66977	-1.6049	4.77654	-4.18612	0.733915	-0.350133
6.3 Immune diseases	1.12687	1.12687	1.03224	1.03224	1.21877	0.419477
6.4 Neurodegenerative Diseases	1.59733	1.09309	0.860104	0.860104	1.36433	-1.01173
6.5 Substance dependence	3.87166	3.16863	0.471204	0.471204	2.4468	1.93563
6.6 Cardiovascular Diseases
6.7 Endocrine and metabolic diseases	2.6315	-0.442478			2.19503	-2.19503
6.8 Infectious diseases: Bacterial	1.53079	-1.42631	0.519651	-0.519651	1.30158	1.30158
6.9 Infectious diseases: Viral	0.870321	-0.574	2.82587	-2.11395	0.752712	0.128158
6.10 Infectious diseases: Parasitic	2.47172	-0.121063			4.37068	-4.37068
6.12 Drug resistance: Antineoplastic	1.41467	1.41467	1.69002	-0.784856	0.297381	-0.0212415

## Sheet: Details of pathways
					Flux	=	-10		-5		0		5		10			Impact		=	0		2.5		5		10		20
Path ID	CATEGORY	SUB-CATEGORY	PATHWAY	CS/MF		CS/MF Liver		CS/MF Mammary
bta00010	1. Metabolism	1.1 Carbohydrate Metabolism	Glycolysis / Gluconeogenesis	0.798965	0.798965			3.65362	0.962495																																			1.38223	1
bta00020	1. Metabolism	1.1 Carbohydrate Metabolism	Citrate cycle (TCA cycle)					4.69305	4.69305
bta00030	1. Metabolism	1.1 Carbohydrate Metabolism	Pentose phosphate pathway
bta00040	1. Metabolism	1.1 Carbohydrate Metabolism	Pentose and glucuronate interconversions	2.34847	-2.34847			8.58618	-8.58618
bta00051	1. Metabolism	1.1 Carbohydrate Metabolism	Fructose and mannose metabolism
bta00052	1. Metabolism	1.1 Carbohydrate Metabolism	Galactose metabolism			1.69257	-1.69257
bta00053	1. Metabolism	1.1 Carbohydrate Metabolism	Ascorbate and aldarate metabolism	4.89294	-0.251327			9.40391	-9.40391																																			4.2158	1
bta00061	1. Metabolism	1.3 Lipid Metabolism	Fatty acid biosynthesis
bta00062	1. Metabolism	1.3 Lipid Metabolism	Fatty acid elongation in mitochondria
bta00071	1. Metabolism	1.3 Lipid Metabolism	Fatty acid degradation	1.1887	1.1887																																							3.48754	1
bta00072	1. Metabolism	1.3 Lipid Metabolism	Synthesis and degradation of ketone bodies
bta00100	1. Metabolism	1.3 Lipid Metabolism	Steroid biosynthesis
bta00120	1. Metabolism	1.3 Lipid Metabolism	Primary bile acid biosynthesis	2.94301	-2.94301	9.11978	9.11978
bta00130	1. Metabolism	1.8 Metabolism of Cofactors and Vitamins	Ubiquinone and other terpenoid-quinone biosynthesis
bta00140	1. Metabolism	1.3 Lipid Metabolism	Steroid hormone biosynthesis	4.31133	-4.31133	9.81983	-9.81983	3.52647	-3.52647
bta00190	1. Metabolism	1.2 Energy Metabolism	Oxidative phosphorylation	0.311745	-0.311745	0.408337	0.408337	1.15052	1.15052
bta00220	1. Metabolism	1.5 Amino Acid Metabolism	Arginine biosynthesis
bta00230	1. Metabolism	1.4 Nucleotide Metabolism	Purine metabolism	0.827786	0.255672	0.881697	0.0516903	0.239092	0.239092
bta00232	1. Metabolism	1.10 Biosynthesis of Other Secondary Metabolites	Caffeine metabolism
bta00240	1. Metabolism	1.4 Nucleotide Metabolism	Pyrimidine metabolism	0.923151	0.923151	0.795284	0.795284
bta00250	1. Metabolism	1.5 Amino Acid Metabolism	Alanine, aspartate and glutamate metabolism
bta00260	1. Metabolism	1.5 Amino Acid Metabolism	Glycine, serine and threonine metabolism	1.1887	1.1887			5.57552	1.57165																																			2.1079	1
bta00270	1. Metabolism	1.5 Amino Acid Metabolism	Cysteine and methionine metabolism
bta00280	1. Metabolism	1.5 Amino Acid Metabolism	Valine, leucine and isoleucine degradation	1.01535	1.01535																																							1.75658	1
bta00290	1. Metabolism	1.5 Amino Acid Metabolism	Valine, leucine and isoleucine biosynthesis
bta00300	1. Metabolism	1.5 Amino Acid Metabolism	Lysine biosynthesis
bta00310	1. Metabolism	1.5 Amino Acid Metabolism	Lysine degradation	1.41116	1.41116	4.61109	4.61109																																					2.581	1
bta00330	1. Metabolism	1.5 Amino Acid Metabolism	Arginine and proline metabolism	3.07947	3.07947	4.29269	4.29269	3.11785	3.11785																																			4.01383	1
bta00340	1. Metabolism	1.5 Amino Acid Metabolism	Histidine metabolism	2.21531	2.21531																																							9.15637	1
bta00350	1. Metabolism	1.5 Amino Acid Metabolism	Tyrosine metabolism																																									3.71773	1
bta00360	1. Metabolism	1.5 Amino Acid Metabolism	Phenylalanine metabolism																																									6.65278	1
bta00380	1. Metabolism	1.5 Amino Acid Metabolism	Tryptophan metabolism	1.1604	1.1604	1.00345	1.00345																																					5.0142	1
bta00400	1. Metabolism	1.5 Amino Acid Metabolism	Phenylalanine, tyrosine and tryptophan biosynthesis
bta00410	1. Metabolism	1.6 Metabolism of Other Amino Acids	beta-Alanine metabolism	1.47688	1.47688																																							2.71987	1
bta00430	1. Metabolism	1.6 Metabolism of Other Amino Acids	Taurine and hypotaurine metabolism	4.16926	-4.16926
bta00440	1. Metabolism	1.6 Metabolism of Other Amino Acids	Phosphonate and phosphinate metabolism
bta00450	1. Metabolism	1.6 Metabolism of Other Amino Acids	Selenoamino acid metabolism
bta00471	1. Metabolism	1.6 Metabolism of Other Amino Acids	D-Glutamine and D-glutamate metabolism
bta00472	1. Metabolism	1.6 Metabolism of Other Amino Acids	D-Arginine and D-ornithine metabolism
bta00480	1. Metabolism	1.6 Metabolism of Other Amino Acids	Glutathione metabolism	0.422389	-0.422389	1.73718	1.73718
bta00500	1. Metabolism	1.1 Carbohydrate Metabolism	Starch and sucrose metabolism			2.55175	-2.55175
bta00510	1. Metabolism	1.7 Glycan Biosynthesis and Metabolism	N-Glycan biosynthesis
bta00511	1. Metabolism	1.7 Glycan Biosynthesis and Metabolism	Other glycan degradation
bta00512	1. Metabolism	1.7 Glycan Biosynthesis and Metabolism	O-Glycan biosynthesis	1.98727	-1.98727			6.27712	-6.27712																																			0.919694	1
bta00514	1. Metabolism	1.7 Glycan Biosynthesis and Metabolism	O-Mannosyl glycan biosynthesis	1.76253	1.76253
bta00515	1. Metabolism	1.7 Glycan Biosynthesis and Metabolism	Mannose type O-glycan biosynthesis
bta00520	1. Metabolism	1.1 Carbohydrate Metabolism	Amino sugar and nucleotide sugar metabolism	1.71166	-1.71166	5.55538	-5.55538
bta00524	1. Metabolism	1.10 Biosynthesis of Other Secondary Metabolites	Butirosin and neomycin biosynthesis
bta00531	1. Metabolism	1.7 Glycan Biosynthesis and Metabolism	Glycosaminoglycan degradation
bta00532	1. Metabolism	1.7 Glycan Biosynthesis and Metabolism	Glycosaminoglycan biosynthesis - chondroitin sulfate
bta00533	1. Metabolism	1.7 Glycan Biosynthesis and Metabolism	Glycosaminoglycan biosynthesis - keratan sulfate
bta00534	1. Metabolism	1.7 Glycan Biosynthesis and Metabolism	Glycosaminoglycan biosynthesis - heparan sulfate
bta00561	1. Metabolism	1.3 Lipid Metabolism	Glycerolipid metabolism	1.90467	1.90467	4.17676	-2.66351																																					1.45372	1
bta00562	1. Metabolism	1.1 Carbohydrate Metabolism	Inositol phosphate metabolism	1.5167	-0.575898	1.43072	1.43072	6.68387	-2.96489																																			-3.14231	1
bta00563	1. Metabolism	1.7 Glycan Biosynthesis and Metabolism	Glycosylphosphatidylinositol(GPI)-anchor biosynthesis
bta00564	1. Metabolism	1.3 Lipid Metabolism	Glycerophospholipid metabolism	0.728503	0.728503	2.30571	-2.30571	2.96674	2.96674
bta00565	1. Metabolism	1.3 Lipid Metabolism	Ether lipid metabolism					6.0009	6.0009
bta00590	1. Metabolism	1.3 Lipid Metabolism	Arachidonic acid metabolism					4.74055	4.74055
bta00591	1. Metabolism	1.3 Lipid Metabolism	Linoleic acid metabolism					7.76587	7.76587
bta00592	1. Metabolism	1.3 Lipid Metabolism	alpha-Linolenic acid metabolism					10.5616	10.5616
bta00600	1. Metabolism	1.3 Lipid Metabolism	Sphingolipid metabolism	1.51629	1.51629
bta00601	1. Metabolism	1.7 Glycan Biosynthesis and Metabolism	Glycosphingolipid biosynthesis - lacto and neolacto series
bta00603	1. Metabolism	1.7 Glycan Biosynthesis and Metabolism	Glycosphingolipid biosynthesis - globo series
bta00604	1. Metabolism	1.7 Glycan Biosynthesis and Metabolism	Glycosphingolipid biosynthesis - ganglio series	9.67668	-9.67668			34.1625	-34.1625
bta00620	1. Metabolism	1.1 Carbohydrate Metabolism	Pyruvate metabolism	1.28255	1.28255			3.70504	3.70504																																			2.21884	1
bta00630	1. Metabolism	1.1 Carbohydrate Metabolism	Glyoxylate and dicarboxylate metabolism			1.56093	1.56093
bta00640	1. Metabolism	1.1 Carbohydrate Metabolism	Propanoate metabolism	3.59374	3.59374
bta00650	1. Metabolism	1.1 Carbohydrate Metabolism	Butanoate metabolism
bta00670	1. Metabolism	1.8 Metabolism of Cofactors and Vitamins	One carbon pool by folate
bta00730	1. Metabolism	1.8 Metabolism of Cofactors and Vitamins	Thiamine metabolism
bta00740	1. Metabolism	1.8 Metabolism of Cofactors and Vitamins	Riboflavin metabolism
bta00750	1. Metabolism	1.8 Metabolism of Cofactors and Vitamins	Vitamin B6 metabolism
bta00760	1. Metabolism	1.8 Metabolism of Cofactors and Vitamins	Nicotinate and nicotinamide metabolism	1.00815	-1.00815	2.59793	2.59793	6.45065	-6.45065
bta00770	1. Metabolism	1.8 Metabolism of Cofactors and Vitamins	Pantothenate and CoA biosynthesis
bta00780	1. Metabolism	1.8 Metabolism of Cofactors and Vitamins	Biotin metabolism
bta00785	1. Metabolism	1.8 Metabolism of Cofactors and Vitamins	Lipoic acid metabolism
bta00790	1. Metabolism	1.8 Metabolism of Cofactors and Vitamins	Folate biosynthesis			15.103	15.103
bta00830	1. Metabolism	1.8 Metabolism of Cofactors and Vitamins	Retinol metabolism	0.982086	-0.982086			3.59059	-3.59059
bta00860	1. Metabolism	1.8 Metabolism of Cofactors and Vitamins	Porphyrin and chlorophyll metabolism	1.54328	-1.54328			5.64235	-5.64235
bta00900	1. Metabolism	1.9 Metabolism of Terpenoids and Polyketides	Terpenoid backbone biosynthesis
bta00910	1. Metabolism	1.2 Energy Metabolism	Nitrogen metabolism
bta00920	1. Metabolism	1.2 Energy Metabolism	Sulfur metabolism
bta00970	2. Genetic Information Processing	2.2 Translation	Aminoacyl-tRNA biosynthesis	1.90939	-1.90939
bta00980	1. Metabolism	1.11 Xenobiotics Biodegradation and Metabolism	Metabolism of xenobiotics by cytochrome P450	3.00041	0.500542	1.55747	1.55747	6.02741	-0.782318																																			1.75356	1
bta00982	1. Metabolism	1.11 Xenobiotics Biodegradation and Metabolism	Drug metabolism - cytochrome P450	1.34252	-1.34252	1.67284	1.67284	3.65708	-3.65708
bta00983	1. Metabolism	1.11 Xenobiotics Biodegradation and Metabolism	Drug metabolism - other enzymes	1.50041	-1.50041			5.48562	-5.48562
bta01040	1. Metabolism	1.3 Lipid Metabolism	Biosynthesis of unsaturated fatty acids	2.08463	-2.08463
bta01100	1. Metabolism	1.0 Global and overview maps	Metabolic pathways	0.769509	0.0688753	0.911364	0.404284	1.97701	-0.645226																																			0.240761	1
bta01200	1. Metabolism	1.0 Global and overview maps	Carbon metabolism			0.386652	0.386652	0.75302	-0.75302
bta01210	1. Metabolism	1.0 Global and overview maps	2-Oxocarboxylic acid metabolism
bta01212	1. Metabolism	1.0 Global and overview maps	Fatty acid metabolism																																									1.21549	1
bta01230	1. Metabolism	1.0 Global and overview maps	Biosynthesis of amino acids	0.667629	0.667629			1.12437	-1.12437																																			1.15501	1
bta01521	6. Human Diseases	6.12 Drug resistance: Antineoplastic	EGFR tyrosine kinase inhibitor resistance					0.318622	-0.318622
bta01522	6. Human Diseases	6.12 Drug resistance: Antineoplastic	Endocrine resistance	1.41467	1.41467			0.276139	0.276139
bta01523	6. Human Diseases	6.12 Drug resistance: Antineoplastic	Antifolate resistance
bta01524	6. Human Diseases	6.12 Drug resistance: Antineoplastic	Platinum drug resistance			1.69002	-0.784856
bta02010	3. Environmental Information Processing	3.1 Membrane Transport	ABC transporters	3.65589	-0.664383
bta03008	2. Genetic Information Processing	2.2 Translation	Ribosome biogenesis in eukaryotes	0.547064	0.547064																																							0.787936	1
bta03010	2. Genetic Information Processing	2.2 Translation	Ribosome	0.405292	-0.405292
bta03013	2. Genetic Information Processing	2.2 Translation	RNA transport	0.185858	0.185858			0.788399	-0.788399
bta03015	2. Genetic Information Processing	2.2 Translation	mRNA surveillance pathway	0.298605	0.298605	0.24223	0.24223
bta03018	2. Genetic Information Processing	2.3 Folding, Sorting and Degradation	RNA degradation
bta03020	2. Genetic Information Processing	2.1 Transcription	RNA polymerase	3.23103	3.23103
bta03022	2. Genetic Information Processing	2.1 Transcription	Basal transcription factors	1.12552	-1.12552			2.54002	-2.54002
bta03030	2. Genetic Information Processing	2.4 Replication and Repair	DNA replication
bta03040	2. Genetic Information Processing	2.1 Transcription	Spliceosome	0.181744	-0.181744			0.181306	0.181306
bta03050	2. Genetic Information Processing	2.3 Folding, Sorting and Degradation	Proteasome	1.80204	-0.684889																																							0.710105	1
bta03060	2. Genetic Information Processing	2.3 Folding, Sorting and Degradation	Protein export
bta03320	5. Organismal Systems	5.2 Endocrine System	PPAR signaling pathway	2.50649	-2.50649	6.13027	-1.76305	1.98298	1.98298																																			0.838857	1
bta03410	2. Genetic Information Processing	2.4 Replication and Repair	Base excision repair	1.72712	1.72712
bta03420	2. Genetic Information Processing	2.4 Replication and Repair	Nucleotide excision repair
bta03430	2. Genetic Information Processing	2.4 Replication and Repair	Mismatch repair
bta03440	2. Genetic Information Processing	2.4 Replication and Repair	Homologous recombination	3.74185	3.74185	9.18638	9.18638																																					3.05106	1
bta03450	2. Genetic Information Processing	2.4 Replication and Repair	Non-homologous end-joining			1.98667	1.98667
bta03460	2. Genetic Information Processing	2.4 Replication and Repair	Fanconi anemia pathway			1.72627	1.72627																																					2.22319	1
bta04010	3. Environmental Information Processing	3.2 Signal Transduction	MAPK signaling pathway	1.21088	-1.09688			1.05404	-0.141177
bta04012	3. Environmental Information Processing	3.2 Signal Transduction	ErbB signaling pathway	1.7216	-1.38378			0.30308	-0.30308
bta04014	3. Environmental Information Processing	3.2 Signal Transduction	Ras signaling pathway	1.67322	0.520999	0.467724	-0.467724	0.614324	0.389414
bta04015	3. Environmental Information Processing	3.2 Signal Transduction	Rap1 signaling pathway	0.748179	0.748179	0.24699	-0.24699	1.46481	-1.46481
bta04020	3. Environmental Information Processing	3.2 Signal Transduction	Calcium signaling pathway	1.22956	0.0818529			2.79773	-2.79773																																			0.913165	1
bta04022	3. Environmental Information Processing	3.2 Signal Transduction	cGMP-PKG signaling pathway	2.03756	-1.32645	1.89249	1.89249	1.99214	1.99214																																			-1.03741	1
bta04024	3. Environmental Information Processing	3.2 Signal Transduction	cAMP signaling pathway	3.46264	0.51449	0.279922	-0.279922	0.821705	0.821705																																			0.467828	1
bta04060	3. Environmental Information Processing	3.3 Signaling Molecules and Interaction	Cytokine-cytokine receptor interaction	1.33649	1.33649			0.794111	-0.794111																																			1.76094	1
bta04062	5. Organismal Systems	5.1 Immune System	Chemokine signaling pathway	0.272878	-0.0750345			1.80851	-1.80851
bta04064	3. Environmental Information Processing	3.2 Signal Transduction	NF-kappa B signaling pathway	1.22734	0.48789	2.89413	2.89413	1.54784	1.54784
bta04066	3. Environmental Information Processing	3.2 Signal Transduction	HIF-1 signaling pathway					1.06505	1.06505
bta04068	3. Environmental Information Processing	3.2 Signal Transduction	FoxO signaling pathway	1.03513	-1.03513	0.342643	0.342643	1.25635	1.25635
bta04070	3. Environmental Information Processing	3.2 Signal Transduction	Phosphatidylinositol signaling system	1.15002	-0.43667	3.33986	-1.1702	3.65805	-3.65805																																			-2.33847	1
bta04071	3. Environmental Information Processing	3.2 Signal Transduction	Sphingolipid signaling pathway	1.93803	-0.419763	0.188401	0.188401	2.76687	-2.76687
bta04072	3. Environmental Information Processing	3.2 Signal Transduction	Phospholipase D signaling pathway			1.72266	-1.72266	3.01848	-1.41105
bta04080	3. Environmental Information Processing	3.3 Signaling Molecules and Interaction	Neuroactive ligand-receptor interaction	2.52617	2.20032	0.954705	0.954705	0.560253	0.560253																																			0.912659	1
bta04110	4. Cellular Processes	4.2 Cell growth and death	Cell cycle	0.39037	-0.39037																																							-0.379495	1
bta04114	4. Cellular Processes	4.2 Cell growth and death	Oocyte meiosis	0.430129	-0.430129	0.188401	0.188401																																					-0.408136	1
bta04115	4. Cellular Processes	4.2 Cell growth and death	p53 signaling pathway
bta04120	2. Genetic Information Processing	2.3 Folding, Sorting and Degradation	Ubiquitin mediated proteolysis	0.503768	-0.20008	0.409102	0.409102																																					-0.337988	1
bta04122	2. Genetic Information Processing	2.3 Folding, Sorting and Degradation	Sulfur relay system
bta04130	2. Genetic Information Processing	2.3 Folding, Sorting and Degradation	SNARE interactions in vesicular transport
bta04140	4. Cellular Processes	4.1 Transport and Catabolism	Regulation of autophagy	2.33732	0.23769	0.636832	0.636832	0.277844	0.277844
bta04141	2. Genetic Information Processing	2.3 Folding, Sorting and Degradation	Protein processing in endoplasmic reticulum	0.800759	-0.800759			0.186191	0.186191
bta04142	4. Cellular Processes	4.1 Transport and Catabolism	Lysosome	1.11653	0.817864	1.11584	0.211337	0.344641	0.344641
bta04144	4. Cellular Processes	4.1 Transport and Catabolism	Endocytosis	1.04841	0.00342106	0.673189	0.673189																																					-0.248761	1
bta04145	4. Cellular Processes	4.1 Transport and Catabolism	Phagosome	3.00895	-2.02127	4.92299	-3.2643	0.947917	0.947917
bta04146	4. Cellular Processes	4.1 Transport and Catabolism	Peroxisome	0.869054	-0.869054	2.21845	2.21845	0.426602	-0.426602
bta04150	3. Environmental Information Processing	3.2 Signal Transduction	mTOR signaling pathway					1.33209	0.989301
bta04151	3. Environmental Information Processing	3.2 Signal Transduction	PI3K-Akt signaling pathway	0.109761	-0.109761	0.0607383	-0.0607383	0.866929	-0.866929
bta04152	3. Environmental Information Processing	3.2 Signal Transduction	AMPK signaling pathway	0.873609	-0.228523	0.178485	-0.178485	1.23501	-1.23501
bta04210	4. Cellular Processes	4.2 Cell growth and death	Apoptosis	1.61781	-0.400435	1.64807	1.64807
bta04211	5. Organismal Systems	5.9 Aging	Longevity regulating pathway	0.443011	-0.443011	0.507772	0.507772	0.415093	0.415093
bta04213	5. Organismal Systems	5.9 Aging	Longevity regulating pathway - multiple species			0.752591	0.752591	0.61705	-0.61705
bta04215	4. Cellular Processes	4.2 Cell growth and death	Apoptosis - multiple species	3.97877	-3.97877
bta04260	5. Organismal Systems	5.3 Circulatory System	Cardiac muscle contraction	0.401004	-0.401004
bta04261	5. Organismal Systems	5.3 Circulatory System	Adrenergic signaling in cardiomyocytes	1.8517	-0.116294	0.528831	-0.528831	2.24678	-2.24678																																			1.17307	1
bta04270	5. Organismal Systems	5.3 Circulatory System	Vascular smooth muscle contraction	2.10564	1.68086	0.771474	-0.771474	3.65834	-1.67775																																			1.39907	1
bta04310	3. Environmental Information Processing	3.2 Signal Transduction	Wnt signaling pathway	1.29104	-1.29104	1.4849	-1.4849	2.21349	-2.21349
bta04320	5. Organismal Systems	5.8 Development	Dorso-ventral axis formation			3.97566	-3.97566	0.955867	-0.955867
bta04330	3. Environmental Information Processing	3.2 Signal Transduction	Notch signaling pathway	0.495179	-0.495179
bta04340	3. Environmental Information Processing	3.2 Signal Transduction	Hedgehog signaling pathway			2.14861	-2.14861
bta04350	3. Environmental Information Processing	3.2 Signal Transduction	TGF-beta signaling pathway	0.696207	0.696207
bta04360	5. Organismal Systems	5.8 Development	Axon guidance	0.843464	-0.475839	1.2076	-1.2076
bta04370	3. Environmental Information Processing	3.2 Signal Transduction	VEGF signaling pathway					1.98059	1.98059
bta04371	3. Environmental Information Processing	3.2 Signal Transduction	Apelin signaling pathway	0.341366	-0.341366			2.3716	-2.3716
bta04380	5. Organismal Systems	5.8 Development	Osteoclast differentiation	3.98696	-3.98696			0.767565	0.767565																																			-3.43157	1
bta04390	3. Environmental Information Processing	3.2 Signal Transduction	Hippo signaling pathway	0.26505	0.26505
bta04392	3. Environmental Information Processing	3.2 Signal Transduction	Hippo signaling pathway - multiple species	1.44758	-1.44758
bta04510	4. Cellular Processes	4.3 Cell growth and death	Focal adhesion	0.858321	-0.542125			0.769332	-0.769332
bta04512	3. Environmental Information Processing	3.3 Signaling Molecules and Interaction	ECM-receptor interaction					1.80294	-1.80294
bta04514	3. Environmental Information Processing	3.3 Signaling Molecules and Interaction	Cell adhesion molecules (CAMs)	1.77544	-1.0475			1.15028	1.15028
bta04520	4. Cellular Processes	4.3 Cell growth and death	Adherens junction	1.23403	0.343165			2.49227	2.49227
bta04530	4. Cellular Processes	4.3 Cell growth and death	Tight junction	1.44588	-0.37338	1.39767	-1.39767
bta04540	4. Cellular Processes	4.3 Cell growth and death	Gap junction			1.51434	-1.51434	3.82047	3.82047
bta04550	4. Cellular Processes	4.3 Cellular community - eukaryotes	Signaling pathways regulating pluripotency of stem cells
bta04610	5. Organismal Systems	5.1 Immune System	Complement and coagulation cascades	3.21449	-3.21449	1.1466	1.1466																																					-2.23245	1
bta04611	5. Organismal Systems	5.1 Immune System	Platelet activation	0.146647	0.146647			3.59416	-1.64832
bta04612	5. Organismal Systems	5.1 Immune System	Antigen processing and presentation	1.2345	0.778845	1.0124	1.0124
bta04614	5. Organismal Systems	5.2 Endocrine System	Renin-angiotensin system					14.7513	14.7513
bta04620	5. Organismal Systems	5.1 Immune System	Toll-like receptor signaling pathway	1.54444	-1.54444			1.48335	1.48335
bta04621	5. Organismal Systems	5.1 Immune System	NOD-like receptor signaling pathway	4.39719	-3.56543	1.7068	-1.7068	1.91552	-1.91552
bta04622	5. Organismal Systems	5.1 Immune System	RIG-I-like receptor signaling pathway	1.98939	-1.98939
bta04623	5. Organismal Systems	5.1 Immune System	Cytosolic DNA-sensing pathway
bta04630	3. Environmental Information Processing	3.2 Signal Transduction	Jak-STAT signaling pathway					1.83466	1.50107
bta04640	5. Organismal Systems	5.1 Immune System	Hematopoietic cell lineage	1.41541	-1.41541			2.03705	-2.03705																																			-2.62439	1
bta04650	5. Organismal Systems	5.1 Immune System	Natural killer cell mediated cytotoxicity	1.1668	-1.1668			2.39706	-2.39706																																			-1.64009	1
bta04657	5. Organismal Systems	5.1 Immune System	IL-17 signaling pathway	1.48047	-1.48047	3.09605	-3.09605
bta04658	5. Organismal Systems	5.1 Immune System	Th1 and Th2 cell differentiation	2.21743	-0.520648
bta04659	5. Organismal Systems	5.1 Immune System	Th17 cell differentiation	3.17454	0.838376	3.27235	3.27235
bta04660	5. Organismal Systems	5.1 Immune System	T cell receptor signaling pathway	1.59399	0.29727			0.243652	-0.243652
bta04662	5. Organismal Systems	5.1 Immune System	B cell receptor signaling pathway	1.0463	1.0463			0.360182	-0.360182																																			3.04709	1
bta04664	5. Organismal Systems	5.1 Immune System	Fc epsilon RI signaling pathway	3.02296	-0.835245			2.05705	1.30395																																			3.29685	1
bta04666	5. Organismal Systems	5.1 Immune System	Fc gamma R-mediated phagocytosis	1.99046	1.2462																																							1.7742	1
bta04668	5. Organismal Systems	5.1 Immune System	TNF signaling pathway	1.48259	-1.48259	2.58505	2.58505	1.22316	-1.22316
bta04670	5. Organismal Systems	5.1 Immune System	Leukocyte transendothelial migration	0.603995	-0.297246	0.462257	-0.462257
bta04672	5. Organismal Systems	5.1 Immune System	Intestinal immune network for IgA production
bta04710	5. Organismal Systems	5.10 Environmental Adaptation	Circadian rhythm - mammal
bta04713	5. Organismal Systems	5.10 Environmental adaptation	Circadian entrainment	2.37728	2.37728			5.01942	-1.69567																																			0.930339	1
bta04720	5. Organismal Systems	5.6 Nervous System	Long-term potentiation	2.58692	2.58692			5.06477	-5.06477
bta04721	5. Organismal Systems	5.6 Nervous System	Synaptic vesicle cycle			0.891535	0.891535	2.51198	2.51198
bta04722	5. Organismal Systems	5.6 Nervous System	Neurotrophin signaling pathway	1.11685	1.11685			0.822276	0.386267
bta04723	5. Organismal Systems	5.6 Nervous System	Retrograde endocannabinoid signaling	2.21022	-0.388164			4.55845	-1.53994																																			0.852811	1
bta04724	5. Organismal Systems	5.6 Nervous System	Glutamatergic synapse	1.97736	1.97736			5.19989	-0.385556																																			0.818699	1
bta04725	5. Organismal Systems	5.6 Nervous System	Cholinergic synapse	0.346886	-0.346886			2.81907	-2.81907
bta04726	5. Organismal Systems	5.6 Nervous System	Serotonergic synapse					3.93019	3.93019																																			1.20384	1
bta04727	5. Organismal Systems	5.6 Nervous System	GABAergic synapse	0.382671	0.382671	2.51717	2.51717
bta04728	5. Organismal Systems	5.6 Nervous System	Dopaminergic synapse	3.44519	-0.00489962	0.165426	-0.165426	3.63194	-1.22695																																			1.77182	1
bta04730	5. Organismal Systems	5.6 Nervous System	Long-term depression	1.0762	1.0762	2.53764	2.53764	10.3035	-0.763973																																			1.57442	1
bta04740	5. Organismal Systems	5.7 Sensory System	Olfactory transduction	2.25797	1.49072	4.41672	3.78992	1.82825	0.0483915																																			0.852379	1
bta04742	5. Organismal Systems	5.7 Sensory System	Taste transduction	0.494529	0.494529
bta04744	5. Organismal Systems	5.7 Sensory System	Phototransduction
bta04750	5. Organismal Systems	5.7 Sensory System	Inflammatory mediator regulation of TRP channels	2.62847	-0.0519618			4.63349	-4.63349
bta04810	4. Cellular Processes	4.5 Cell Motility	Regulation of actin cytoskeleton	0.705589	-0.138544			0.547781	-0.547781																																			-0.320771	1
bta04910	5. Organismal Systems	5.2 Endocrine System	Insulin signaling pathway	1.3721	0.617282			1.29409	0.905772
bta04911	5. Organismal Systems	5.2 Endocrine System	Insulin secretion	0.448414	-0.448414	1.66818	0.439257	3.64416	-3.64416
bta04912	5. Organismal Systems	5.2 Endocrine System	GnRH signaling pathway	1.49789	-1.49789			4.90059	-2.29087
bta04913	5. Organismal Systems	5.2 Endocrine System	Ovarian steroidogenesis					2.13294	2.13294
bta04914	5. Organismal Systems	5.2 Endocrine System	Progesterone-mediated oocyte maturation	2.09367	-0.974298																																							0.534104	1
bta04915	5. Organismal Systems	5.2 Endocrine System	Estrogen signaling pathway	0.395375	-0.395375			3.28642	-3.28642
bta04916	5. Organismal Systems	5.2 Endocrine System	Melanogenesis	0.391169	-0.391169			3.17895	-3.17895
bta04917	5. Organismal Systems	5.2 Endocrine System	Prolactin signaling pathway	1.67527	-1.67527			0.327007	-0.327007
bta04918	5. Organismal Systems	5.2 Endocrine System	Thyroid hormone synthesis	0.525285	-0.525285			4.26888	-4.26888
bta04919	5. Organismal Systems	5.2 Endocrine System	Thyroid hormone signaling pathway	0.919418	-0.919418	2.59457	-2.59457	2.76687	-2.76687
bta04920	5. Organismal Systems	5.2 Endocrine System	Adipocytokine signaling pathway	4.55191	-2.19667	4.18229	-4.18229	2.10136	-2.10136
bta04921	5. Organismal Systems	5.2 Endocrine System	Oxytocin signaling pathway	0.669921	-0.332503	1.42171	-1.42171	4.27882	-2.70559
bta04922	5. Organismal Systems	5.2 Endocrine System	Glucagon signaling pathway	0.657246	-0.657246			5.6155	-2.55482
bta04923	5. Organismal Systems	5.2 Endocrine System	Regulation of lipolysis in adipocytes
bta04924	5. Organismal Systems	5.2 Endocrine System	Renin secretion	0.277667	-0.277667			4.66909	-4.66909
bta04925	5. Organismal Systems	5.2 Endocrine System	Aldosterone synthesis and secretion	0.943099	-0.0506821			4.03813	-4.03813
bta04930	6. Human Diseases	6.7 Endocrine and metabolic diseases	Type II diabetes mellitus	2.96095	2.96095
bta04931	6. Human Diseases	6.7 Endocrine and metabolic diseases	Insulin resistance	3.26303	1.76017			1.34087	-1.34087
bta04932	6. Human Diseases	6.7 Endocrine and metabolic diseases	Non-alcoholic fatty liver disease (NAFLD)	1.13183	-1.13183
bta04933	6. Human Diseases	6.7 Endocrine and metabolic diseases	AGE-RAGE signaling pathway in diabetic complications	1.29919	-1.29919			3.0492	-3.0492
bta04940	6. Human Diseases	6.7 Endocrine and metabolic diseases	Type I diabetes mellitus
bta04950	6. Human Diseases	6.7 Endocrine and metabolic diseases	Maturity onset diabetes of the young	4.50248	-4.50248
bta04960	5. Organismal Systems	5.5 Excretory System	Aldosterone-regulated sodium reabsorption
bta04961	5. Organismal Systems	5.5 Excretory System	Endocrine and other factor-regulated calcium reabsorption	1.73307	-1.73307			7.47054	-7.47054
bta04962	5. Organismal Systems	5.5 Excretory System	Vasopressin-regulated water reabsorption	0.855114	-0.855114
bta04964	5. Organismal Systems	5.5 Excretory System	Proximal tubule bicarbonate reclamation					6.70435	6.70435
bta04966	5. Organismal Systems	5.5 Excretory System	Collecting duct acid secretion			2.05739	2.05739	5.79687	5.79687
bta04970	5. Organismal Systems	5.4 Digestive System	Salivary secretion	2.63906	0.175684			6.00489	-6.00489																																			1.85974	1
bta04971	5. Organismal Systems	5.4 Digestive System	Gastric acid secretion	0.897451	0.897451	1.25083	1.25083	4.26888	-4.26888
bta04972	5. Organismal Systems	5.4 Digestive System	Pancreatic secretion	1.84067	-0.428952			5.5326	-5.5326
bta04973	5. Organismal Systems	5.4 Digestive System	Carbohydrate digestion and absorption
bta04974	5. Organismal Systems	5.4 Digestive System	Protein digestion and absorption	0.745667	0.745667	2.31232	2.31232	3.98183	3.98183
bta04975	5. Organismal Systems	5.4 Digestive System	Fat digestion and absorption
bta04976	5. Organismal Systems	5.4 Digestive System	Bile secretion	4.17753	2.68406			2.27027	2.27027																																			1.93785	1
bta04977	5. Organismal Systems	5.4 Digestive System	Vitamin digestion and absorption					6.95273	6.95273
bta04978	5. Organismal Systems	5.4 Digestive System	Mineral absorption					2.50288	2.50288
bta05010	6. Human Diseases	6.4 Neurodegenerative Diseases	Alzheimer's disease	1.17253	0.677514			1.81104	-1.81104
bta05012	6. Human Diseases	6.4 Neurodegenerative Diseases	Parkinson's disease	0.293803	-0.293803
bta05014	6. Human Diseases	6.4 Neurodegenerative Diseases	Amyotrophic lateral sclerosis (ALS)	3.60315	3.60315	0.860104	0.860104	0.7052	0.7052
bta05016	6. Human Diseases	6.4 Neurodegenerative Diseases	Huntington's disease	1.31983	0.385512			1.86124	-1.86124
bta05020	6. Human Diseases	6.4 Neurodegenerative Diseases	Prion diseases					1.07984	-1.07984
bta05030	6. Human Diseases	6.5 Substance dependence	Cocaine addiction	5.45495	5.45495																																							3.083	1
bta05031	6. Human Diseases	6.5 Substance dependence	Amphetamine addiction	5.09136	3.8657			2.46512	2.46512																																			3.80135	1
bta05032	6. Human Diseases	6.5 Substance dependence	Morphine addiction	0.365277	0.365277
bta05033	6. Human Diseases	6.5 Substance dependence	Nicotine addiction	6.77006	4.98426			4.10853	4.10853																																			2.40794	1
bta05034	6. Human Diseases	6.5 Substance dependence	Alcoholism	1.67666	1.17296	0.471204	0.471204	0.766751	-0.766751																																			0.909373	1
bta05100	6. Human Diseases	6.8 Infectious diseases: Bacterial	Bacterial invasion of epithelial cells	0.397279	-0.397279	0.519651	-0.519651																																					-0.8236	1
bta05132	6. Human Diseases	6.8 Infectious diseases: Bacterial	Salmonella infection	2.87184	-2.4539			1.78002	1.78002																																			-0.76183	1
bta05133	6. Human Diseases	6.8 Infectious diseases: Bacterial	Pertussis	2.11809	-2.11809
bta05134	6. Human Diseases	6.8 Infectious diseases: Bacterial	Legionellosis
bta05140	6. Human Diseases	6.10 Infectious diseases: Parasitic	Leishmaniasis
bta05142	6. Human Diseases	6.10 Infectious diseases: Parasitic	Chagas disease	1.20114	-1.20114			2.81907	-2.81907
bta05143	6. Human Diseases	6.10 Infectious diseases: Parasitic	African trypanosomiasis	2.75595	2.75595			8.3006	-8.3006
bta05144	6. Human Diseases	6.10 Infectious diseases: Parasitic	Malaria	4.58193	-0.691182
bta05145	6. Human Diseases	6.10 Infectious diseases: Parasitic	Toxoplasmosis	1.34788	-1.34788			1.29484	-1.29484
bta05146	6. Human Diseases	6.10 Infectious diseases: Parasitic	Amoebiasis					5.0682	-5.0682
bta05150	6. Human Diseases	6.8 Infectious diseases: Bacterial	Staphylococcus aureus infection
bta05152	6. Human Diseases	6.8 Infectious diseases: Bacterial	Tuberculosis	0.735958	-0.735958			0.82313	0.82313
bta05160	6. Human Diseases	6.9 Infectious diseases: Viral	Hepatitis C	1.09759	-1.09759			0.214246	-0.214246
bta05161	6. Human Diseases	6.9 Infectious diseases: Viral	Hepatitis B	1.54237	-1.54237	4.93424	-4.93424
bta05162	6. Human Diseases	6.9 Infectious diseases: Viral	Measles	0.621264	0.621264	2.09654	-2.09654
bta05164	6. Human Diseases	6.9 Infectious diseases: Viral	Influenza A	0.805827	-0.805827
bta05166	6. Human Diseases	6.9 Infectious diseases: Viral	HTLV-I infection	0.209148	-0.209148	2.84886	-2.84886	0.352177	0.352177
bta05168	6. Human Diseases	6.9 Infectious diseases: Viral	Herpes simplex infection	1.01338	-0.425272			0.929322	0.929322
bta05169	6. Human Diseases	6.9 Infectious diseases: Viral	Epstein-Barr virus infection	0.802668	-0.559051	1.42385	1.42385	1.5151	-0.554622																																			0.159489	1
bta05200	6. Human Diseases	6.1 Cancers: Overview	Pathways in cancer	0.644018	-0.55533	1.00559	-0.480951	1.47159	-0.99517
bta05202	6. Human Diseases	6.1 Cancers: Overview	Transcriptional misregulation in cancer	1.01556	-0.265691	2.44586	-1.1698	1.52866	1.52866																																			0.542185	1
bta05203	6. Human Diseases	6.1 Cancers: Overview	Viral carcinogenesis	0.440377	-0.440377	2.45012	-2.45012	1.00939	-0.101864																																			0.155335	1
bta05204	6. Human Diseases	6.1 Cancers: Overview	Chemical carcinogenesis	2.55917	0.426933	1.32843	1.32843	5.14103	-0.667271																																			1.51076	1
bta05205	6. Human Diseases	6.1 Cancers: Overview	Proteoglycans in cancer	0.975894	0.975894	0.415617	0.415617	0.130803	-0.130803
bta05206	6. Human Diseases	6.1 Cancers: Overview	MicroRNAs in cancer	0.123836	0.123836			0.184093	0.184093
bta05210	6. Human Diseases	6.2 Cancers: Specific types	Colorectal cancer	2.08722	-2.08722
bta05211	6. Human Diseases	6.2 Cancers: Specific types	Renal cell carcinoma	0.227059	0.227059			0.407419	-0.407419
bta05212	6. Human Diseases	6.2 Cancers: Specific types	Pancreatic cancer	2.12201	-2.12201
bta05213	6. Human Diseases	6.2 Cancers: Specific types	Endometrial cancer					0.507194	-0.507194
bta05214	6. Human Diseases	6.2 Cancers: Specific types	Glioma					0.414209	-0.414209
bta05215	6. Human Diseases	6.2 Cancers: Specific types	Prostate cancer	0.45395	-0.45395			0.306821	-0.306821
bta05216	6. Human Diseases	6.2 Cancers: Specific types	Thyroid cancer	3.67767	-3.67767	10.3783	-10.3783
bta05217	6. Human Diseases	6.2 Cancers: Specific types	Basal cell carcinoma
bta05218	6. Human Diseases	6.2 Cancers: Specific types	Melanoma
bta05219	6. Human Diseases	6.2 Cancers: Specific types	Bladder cancer
bta05220	6. Human Diseases	6.2 Cancers: Specific types	Chronic myeloid leukemia			1.47604	1.47604	0.370933	-0.370933
bta05221	6. Human Diseases	6.2 Cancers: Specific types	Acute myeloid leukemia			1.90182	-1.90182	2.20495	1.24909
bta05222	6. Human Diseases	6.2 Cancers: Specific types	Small cell lung cancer	1.21094	-1.21094	3.92971	-3.92971	1.73698	-1.73698
bta05223	6. Human Diseases	6.2 Cancers: Specific types	Non-small cell lung cancer	1.90956	-1.90956	6.19685	-6.19685	0.477933	-0.477933
bta05224	6. Human Diseases	6.2 Cancers: Specific types	Breast cancer					0.178795	-0.178795
bta05230	6. Human Diseases	6.1 Cancers: Overview	Central carbon metabolism in cancer					1.39117	-1.39117
bta05231	6. Human Diseases	6.1 Cancers: Overview	Choline metabolism in cancer	1.54539	-1.54539	2.53976	-2.53976	1.45984	0.925381
bta05310	6. Human Diseases	6.3 Immune diseases	Asthma
bta05320	6. Human Diseases	6.3 Immune diseases	Autoimmune thyroid disease
bta05321	6. Human Diseases	6.3 Immune diseases	Inflammatory bowel disease (IBD)
bta05322	6. Human Diseases	6.3 Immune diseases	Systemic lupus erythematosus	1.40026	1.40026	0.631154	0.631154	0.799292	-0.799292
bta05323	6. Human Diseases	6.3 Immune diseases	Rheumatoid arthritis	0.853485	0.853485	1.43332	1.43332	1.63825	1.63825
bta05330	6. Human Diseases	6.3 Immune diseases	Allograft rejection
bta05332	6. Human Diseases	6.3 Immune diseases	Graft-versus-host disease
bta05340	6. Human Diseases	6.3 Immune diseases	Primary immunodeficiency
bta05410	6. Human Diseases	6.6 Cardiovascular Diseases	Hypertrophic cardiomyopathy (HCM)
bta05412	6. Human Diseases	6.6 Cardiovascular Diseases	Arrhythmogenic right ventricular cardiomyopathy (ARVC)
bta05414	6. Human Diseases	6.6 Cardiovascular Diseases	Dilated cardiomyopathy (DCM)
bta05416	6. Human Diseases	6.6 Cardiovascular Diseases	Viral myocarditis

## Sheet: Sorted
Cs/MF	Impact	Flux		CS/MF Liver	Impact	Flux		CS/MF Mammary	Impact	Flux	20
Glycosphingolipid biosynthesis - ganglio series	9.67668	-9.67668		Folate biosynthesis	15.103	15.103		Glycosphingolipid biosynthesis - ganglio series	34.1625	-34.1625	-10
Nicotine addiction	6.77006	4.98426		Thyroid cancer	10.3783	-10.3783		Renin-angiotensin system	14.7513	14.7513	10
Cocaine addiction	5.45495	5.45495		Steroid hormone biosynthesis	9.81983	-9.81983		alpha-Linolenic acid metabolism	10.5616	10.5616
Amphetamine addiction	5.09136	3.8657		Homologous recombination	9.18638	9.18638		Long-term depression	10.3035	-0.763973
Ascorbate and aldarate metabolism	4.89294	-0.251327		Primary bile acid biosynthesis	9.11978	9.11978		Ascorbate and aldarate metabolism	9.40391	-9.40391
Malaria	4.58193	-0.691182		Non-small cell lung cancer	6.19685	-6.19685		Pentose and glucuronate interconversions	8.58618	-8.58618
Adipocytokine signaling pathway	4.55191	-2.19667		PPAR signaling pathway	6.13027	-1.76305		African trypanosomiasis	8.3006	-8.3006
Maturity onset diabetes of the young	4.50248	-4.50248		Amino sugar and nucleotide sugar metabolism	5.55538	-5.55538		Linoleic acid metabolism	7.76587	7.76587
NOD-like receptor signaling pathway	4.39719	-3.56543		Hepatitis B	4.93424	-4.93424		Endocrine and other factor-regulated calcium reabsorption	7.47054	-7.47054
Steroid hormone biosynthesis	4.31133	-4.31133		Phagosome	4.92299	-3.2643		Vitamin digestion and absorption	6.95273	6.95273
Bile secretion	4.17753	2.68406		Lysine degradation	4.61109	4.61109		Proximal tubule bicarbonate reclamation	6.70435	6.70435
Taurine and hypotaurine metabolism	4.16926	-4.16926		Olfactory transduction	4.41672	3.78992		Inositol phosphate metabolism	6.68387	-2.96489
Osteoclast differentiation	3.98696	-3.98696		Arginine and proline metabolism	4.29269	4.29269		Nicotinate and nicotinamide metabolism	6.45065	-6.45065
Apoptosis - multiple species	3.97877	-3.97877		Adipocytokine signaling pathway	4.18229	-4.18229		O-Glycan biosynthesis	6.27712	-6.27712
Homologous recombination	3.74185	3.74185		Glycerolipid metabolism	4.17676	-2.66351		Metabolism of xenobiotics by cytochrome P450	6.02741	-0.782318
Thyroid cancer	3.67767	-3.67767		Dorso-ventral axis formation	3.97566	-3.97566		Salivary secretion	6.00489	-6.00489
ABC transporters	3.65589	-0.664383		Small cell lung cancer	3.92971	-3.92971		Ether lipid metabolism	6.0009	6.0009
Amyotrophic lateral sclerosis (ALS)	3.60315	3.60315		Phosphatidylinositol signaling system	3.33986	-1.1702		Collecting duct acid secretion	5.79687	5.79687
Propanoate metabolism	3.59374	3.59374		Th17 cell differentiation	3.27235	3.27235		Porphyrin and chlorophyll metabolism	5.64235	-5.64235
cAMP signaling pathway	3.46264	0.51449		IL-17 signaling pathway	3.09605	-3.09605		Glucagon signaling pathway	5.6155	-2.55482
Dopaminergic synapse	3.44519	-0.00489962		NF-kappa B signaling pathway	2.89413	2.89413		Glycine, serine and threonine metabolism	5.57552	1.57165
Insulin resistance	3.26303	1.76017		HTLV-I infection	2.84886	-2.84886		Pancreatic secretion	5.5326	-5.5326
RNA polymerase	3.23103	3.23103		Nicotinate and nicotinamide metabolism	2.59793	2.59793		Drug metabolism - other enzymes	5.48562	-5.48562
Complement and coagulation cascades	3.21449	-3.21449		Thyroid hormone signaling pathway	2.59457	-2.59457		Glutamatergic synapse	5.19989	-0.385556
Th17 cell differentiation	3.17454	0.838376		TNF signaling pathway	2.58505	2.58505		Chemical carcinogenesis	5.14103	-0.667271
Arginine and proline metabolism	3.07947	3.07947		Starch and sucrose metabolism	2.55175	-2.55175		Amoebiasis	5.0682	-5.0682
Fc epsilon RI signaling pathway	3.02296	-0.835245		Choline metabolism in cancer	2.53976	-2.53976		Long-term potentiation	5.06477	-5.06477
Phagosome	3.00895	-2.02127		Long-term depression	2.53764	2.53764		Circadian entrainment	5.01942	-1.69567
Metabolism of xenobiotics by cytochrome P450	3.00041	0.500542		GABAergic synapse	2.51717	2.51717		GnRH signaling pathway	4.90059	-2.29087
Type II diabetes mellitus	2.96095	2.96095		Viral carcinogenesis	2.45012	-2.45012		Arachidonic acid metabolism	4.74055	4.74055
Primary bile acid biosynthesis	2.94301	-2.94301		Transcriptional misregulation in cancer	2.44586	-1.1698		Citrate cycle (TCA cycle)	4.69305	4.69305
Salmonella infection	2.87184	-2.4539		Protein digestion and absorption	2.31232	2.31232		Renin secretion	4.66909	-4.66909
African trypanosomiasis	2.75595	2.75595		Glycerophospholipid metabolism	2.30571	-2.30571		Inflammatory mediator regulation of TRP channels	4.63349	-4.63349
Salivary secretion	2.63906	0.175684		Peroxisome	2.21845	2.21845		Retrograde endocannabinoid signaling	4.55845	-1.53994
Inflammatory mediator regulation of TRP channels	2.62847	-0.0519618		Hedgehog signaling pathway	2.14861	-2.14861		Oxytocin signaling pathway	4.27882	-2.70559
Long-term potentiation	2.58692	2.58692		Measles	2.09654	-2.09654		Thyroid hormone synthesis	4.26888	-4.26888
Chemical carcinogenesis	2.55917	0.426933		Collecting duct acid secretion	2.05739	2.05739		Gastric acid secretion	4.26888	-4.26888
Neuroactive ligand-receptor interaction	2.52617	2.20032		Non-homologous end-joining	1.98667	1.98667		Nicotine addiction	4.10853	4.10853
PPAR signaling pathway	2.50649	-2.50649		Acute myeloid leukemia	1.90182	-1.90182		Aldosterone synthesis and secretion	4.03813	-4.03813
Circadian entrainment	2.37728	2.37728		cGMP-PKG signaling pathway	1.89249	1.89249		Protein digestion and absorption	3.98183	3.98183
Pentose and glucuronate interconversions	2.34847	-2.34847		Glutathione metabolism	1.73718	1.73718		Serotonergic synapse	3.93019	3.93019
Regulation of autophagy	2.33732	0.23769		Fanconi anemia pathway	1.72627	1.72627		Gap junction	3.82047	3.82047
Olfactory transduction	2.25797	1.49072		Phospholipase D signaling pathway	1.72266	-1.72266		Pyruvate metabolism	3.70504	3.70504
Th1 and Th2 cell differentiation	2.21743	-0.520648		NOD-like receptor signaling pathway	1.7068	-1.7068		Vascular smooth muscle contraction	3.65834	-1.67775
Histidine metabolism	2.21531	2.21531		Galactose metabolism	1.69257	-1.69257		Phosphatidylinositol signaling system	3.65805	-3.65805
Retrograde endocannabinoid signaling	2.21022	-0.388164		Platinum drug resistance	1.69002	-0.784856		Drug metabolism - cytochrome P450	3.65708	-3.65708
Pancreatic cancer	2.12201	-2.12201		Drug metabolism - cytochrome P450	1.67284	1.67284		Glycolysis / Gluconeogenesis	3.65362	0.962495
Pertussis	2.11809	-2.11809		Insulin secretion	1.66818	0.439257		Insulin secretion	3.64416	-3.64416
Vascular smooth muscle contraction	2.10564	1.68086		Apoptosis	1.64807	1.64807		Dopaminergic synapse	3.63194	-1.22695
Progesterone-mediated oocyte maturation	2.09367	-0.974298		Glyoxylate and dicarboxylate metabolism	1.56093	1.56093		Platelet activation	3.59416	-1.64832
Colorectal cancer	2.08722	-2.08722		Metabolism of xenobiotics by cytochrome P450	1.55747	1.55747		Retinol metabolism	3.59059	-3.59059
Biosynthesis of unsaturated fatty acids	2.08463	-2.08463		Gap junction	1.51434	-1.51434		Steroid hormone biosynthesis	3.52647	-3.52647
cGMP-PKG signaling pathway	2.03756	-1.32645		Wnt signaling pathway	1.4849	-1.4849		Estrogen signaling pathway	3.28642	-3.28642
Fc gamma R-mediated phagocytosis	1.99046	1.2462		Chronic myeloid leukemia	1.47604	1.47604		Melanogenesis	3.17895	-3.17895
RIG-I-like receptor signaling pathway	1.98939	-1.98939		Rheumatoid arthritis	1.43332	1.43332		Arginine and proline metabolism	3.11785	3.11785
O-Glycan biosynthesis	1.98727	-1.98727		Inositol phosphate metabolism	1.43072	1.43072		AGE-RAGE signaling pathway in diabetic complications	3.0492	-3.0492
Glutamatergic synapse	1.97736	1.97736		Epstein-Barr virus infection	1.42385	1.42385		Phospholipase D signaling pathway	3.01848	-1.41105
Sphingolipid signaling pathway	1.93803	-0.419763		Oxytocin signaling pathway	1.42171	-1.42171		Glycerophospholipid metabolism	2.96674	2.96674
Non-small cell lung cancer	1.90956	-1.90956		Tight junction	1.39767	-1.39767		Cholinergic synapse	2.81907	-2.81907
Aminoacyl-tRNA biosynthesis	1.90939	-1.90939		Chemical carcinogenesis	1.32843	1.32843		Chagas disease	2.81907	-2.81907
Glycerolipid metabolism	1.90467	1.90467		Gastric acid secretion	1.25083	1.25083		Calcium signaling pathway	2.79773	-2.79773
Adrenergic signaling in cardiomyocytes	1.8517	-0.116294		Axon guidance	1.2076	-1.2076		Sphingolipid signaling pathway	2.76687	-2.76687
Pancreatic secretion	1.84067	-0.428952		Complement and coagulation cascades	1.1466	1.1466		Thyroid hormone signaling pathway	2.76687	-2.76687
Proteasome	1.80204	-0.684889		Lysosome	1.11584	0.211337		Basal transcription factors	2.54002	-2.54002
Cell adhesion molecules (CAMs)	1.77544	-1.0475		Antigen processing and presentation	1.0124	1.0124		Synaptic vesicle cycle	2.51198	2.51198
O-Mannosyl glycan biosynthesis	1.76253	1.76253		Pathways in cancer	1.00559	-0.480951		Mineral absorption	2.50288	2.50288
Endocrine and other factor-regulated calcium reabsorption	1.73307	-1.73307		Tryptophan metabolism	1.00345	1.00345		Adherens junction	2.49227	2.49227
Base excision repair	1.72712	1.72712		Neuroactive ligand-receptor interaction	0.954705	0.954705		Amphetamine addiction	2.46512	2.46512
ErbB signaling pathway	1.7216	-1.38378		Metabolic pathways	0.911364	0.404284		Natural killer cell mediated cytotoxicity	2.39706	-2.39706
Amino sugar and nucleotide sugar metabolism	1.71166	-1.71166		Synaptic vesicle cycle	0.891535	0.891535		Apelin signaling pathway	2.3716	-2.3716
Alcoholism	1.67666	1.17296		Purine metabolism	0.881697	0.0516903		Bile secretion	2.27027	2.27027
Prolactin signaling pathway	1.67527	-1.67527		Amyotrophic lateral sclerosis (ALS)	0.860104	0.860104		Adrenergic signaling in cardiomyocytes	2.24678	-2.24678
Ras signaling pathway	1.67322	0.520999		Pyrimidine metabolism	0.795284	0.795284		Wnt signaling pathway	2.21349	-2.21349
Apoptosis	1.61781	-0.400435		Vascular smooth muscle contraction	0.771474	-0.771474		Acute myeloid leukemia	2.20495	1.24909
T cell receptor signaling pathway	1.59399	0.29727		Longevity regulating pathway - multiple species	0.752591	0.752591		Ovarian steroidogenesis	2.13294	2.13294
Toll-like receptor signaling pathway	1.54444	-1.54444		Endocytosis	0.673189	0.673189		Adipocytokine signaling pathway	2.10136	-2.10136
Porphyrin and chlorophyll metabolism	1.54328	-1.54328		Regulation of autophagy	0.636832	0.636832		Fc epsilon RI signaling pathway	2.05705	1.30395
Hepatitis B	1.54237	-1.54237		Systemic lupus erythematosus	0.631154	0.631154		Hematopoietic cell lineage	2.03705	-2.03705
Inositol phosphate metabolism	1.5167	-0.575898		Adrenergic signaling in cardiomyocytes	0.528831	-0.528831		cGMP-PKG signaling pathway	1.99214	1.99214
Sphingolipid metabolism	1.51629	1.51629		Bacterial invasion of epithelial cells	0.519651	-0.519651		PPAR signaling pathway	1.98298	1.98298
Drug metabolism - other enzymes	1.50041	-1.50041		Longevity regulating pathway	0.507772	0.507772		VEGF signaling pathway	1.98059	1.98059
GnRH signaling pathway	1.49789	-1.49789		Alcoholism	0.471204	0.471204		Metabolic pathways	1.97701	-0.645226
TNF signaling pathway	1.48259	-1.48259		Ras signaling pathway	0.467724	-0.467724		NOD-like receptor signaling pathway	1.91552	-1.91552
IL-17 signaling pathway	1.48047	-1.48047		Leukocyte transendothelial migration	0.462257	-0.462257		Huntington's disease	1.86124	-1.86124
beta-Alanine metabolism	1.47688	1.47688		Proteoglycans in cancer	0.415617	0.415617		Jak-STAT signaling pathway	1.83466	1.50107
Hippo signaling pathway - multiple species	1.44758	-1.44758		Ubiquitin mediated proteolysis	0.409102	0.409102		Olfactory transduction	1.82825	0.0483915
Tight junction	1.44588	-0.37338		Oxidative phosphorylation	0.408337	0.408337		Alzheimer's disease	1.81104	-1.81104
Hematopoietic cell lineage	1.41541	-1.41541		Carbon metabolism	0.386652	0.386652		Chemokine signaling pathway	1.80851	-1.80851
Endocrine resistance	1.41467	1.41467		FoxO signaling pathway	0.342643	0.342643		ECM-receptor interaction	1.80294	-1.80294
Lysine degradation	1.41116	1.41116		cAMP signaling pathway	0.279922	-0.279922		Salmonella infection	1.78002	1.78002
Insulin signaling pathway	1.3721	0.617282		Rap1 signaling pathway	0.24699	-0.24699		Small cell lung cancer	1.73698	-1.73698
Toxoplasmosis	1.34788	-1.34788		mRNA surveillance pathway	0.24223	0.24223		NF-kappa B signaling pathway	1.54784	1.54784
Drug metabolism - cytochrome P450	1.34252	-1.34252		Sphingolipid signaling pathway	0.188401	0.188401		Transcriptional misregulation in cancer	1.52866	1.52866
Cytokine-cytokine receptor interaction	1.33649	1.33649		Oocyte meiosis	0.188401	0.188401		Epstein-Barr virus infection	1.5151	-0.554622
Huntington's disease	1.31983	0.385512		AMPK signaling pathway	0.178485	-0.178485		Toll-like receptor signaling pathway	1.48335	1.48335
AGE-RAGE signaling pathway in diabetic complications	1.29919	-1.29919		Dopaminergic synapse	0.165426	-0.165426		Pathways in cancer	1.47159	-0.99517
Wnt signaling pathway	1.29104	-1.29104		PI3K-Akt signaling pathway	0.0607383	-0.0607383		Rap1 signaling pathway	1.46481	-1.46481
Pyruvate metabolism	1.28255	1.28255		Glycolysis / Gluconeogenesis				Choline metabolism in cancer	1.45984	0.925381
Antigen processing and presentation	1.2345	0.778845		Citrate cycle (TCA cycle)				Central carbon metabolism in cancer	1.39117	-1.39117
Adherens junction	1.23403	0.343165		Pentose phosphate pathway				Insulin resistance	1.34087	-1.34087
Calcium signaling pathway	1.22956	0.0818529		Pentose and glucuronate interconversions				mTOR signaling pathway	1.33209	0.989301
NF-kappa B signaling pathway	1.22734	0.48789		Fructose and mannose metabolism				Toxoplasmosis	1.29484	-1.29484
Small cell lung cancer	1.21094	-1.21094		Ascorbate and aldarate metabolism				Insulin signaling pathway	1.29409	0.905772
MAPK signaling pathway	1.21088	-1.09688		Fatty acid biosynthesis				FoxO signaling pathway	1.25635	1.25635
Chagas disease	1.20114	-1.20114		Fatty acid elongation in mitochondria				AMPK signaling pathway	1.23501	-1.23501
Fatty acid degradation	1.1887	1.1887		Fatty acid degradation				TNF signaling pathway	1.22316	-1.22316
Glycine, serine and threonine metabolism	1.1887	1.1887		Synthesis and degradation of ketone bodies				Oxidative phosphorylation	1.15052	1.15052
Alzheimer's disease	1.17253	0.677514		Steroid biosynthesis				Cell adhesion molecules (CAMs)	1.15028	1.15028
Natural killer cell mediated cytotoxicity	1.1668	-1.1668		Ubiquinone and other terpenoid-quinone biosynthesis				Biosynthesis of amino acids	1.12437	-1.12437
Tryptophan metabolism	1.1604	1.1604		Arginine biosynthesis				Prion diseases	1.07984	-1.07984
Phosphatidylinositol signaling system	1.15002	-0.43667		Caffeine metabolism				HIF-1 signaling pathway	1.06505	1.06505
Non-alcoholic fatty liver disease (NAFLD)	1.13183	-1.13183		Alanine, aspartate and glutamate metabolism				MAPK signaling pathway	1.05404	-0.141177
Basal transcription factors	1.12552	-1.12552		Glycine, serine and threonine metabolism				Viral carcinogenesis	1.00939	-0.101864
Neurotrophin signaling pathway	1.11685	1.11685		Cysteine and methionine metabolism				Dorso-ventral axis formation	0.955867	-0.955867
Lysosome	1.11653	0.817864		Valine, leucine and isoleucine degradation				Phagosome	0.947917	0.947917
Hepatitis C	1.09759	-1.09759		Valine, leucine and isoleucine biosynthesis				Herpes simplex infection	0.929322	0.929322
Long-term depression	1.0762	1.0762		Lysine biosynthesis				PI3K-Akt signaling pathway	0.866929	-0.866929
Endocytosis	1.04841	0.00342106		Histidine metabolism				Tuberculosis	0.82313	0.82313
B cell receptor signaling pathway	1.0463	1.0463		Tyrosine metabolism				Neurotrophin signaling pathway	0.822276	0.386267
FoxO signaling pathway	1.03513	-1.03513		Phenylalanine metabolism				cAMP signaling pathway	0.821705	0.821705
Transcriptional misregulation in cancer	1.01556	-0.265691		Phenylalanine, tyrosine and tryptophan biosynthesis				Cytokine-cytokine receptor interaction	0.794111	-0.794111
Valine, leucine and isoleucine degradation	1.01535	1.01535		beta-Alanine metabolism				RNA transport	0.788399	-0.788399
Herpes simplex infection	1.01338	-0.425272		Taurine and hypotaurine metabolism				Focal adhesion	0.769332	-0.769332
Nicotinate and nicotinamide metabolism	1.00815	-1.00815		Phosphonate and phosphinate metabolism				Osteoclast differentiation	0.767565	0.767565
Retinol metabolism	0.982086	-0.982086		Selenoamino acid metabolism				Alcoholism	0.766751	-0.766751
Proteoglycans in cancer	0.975894	0.975894		D-Glutamine and D-glutamate metabolism				Carbon metabolism	0.75302	-0.75302
Aldosterone synthesis and secretion	0.943099	-0.0506821		D-Arginine and D-ornithine metabolism				Amyotrophic lateral sclerosis (ALS)	0.7052	0.7052
Pyrimidine metabolism	0.923151	0.923151		N-Glycan biosynthesis				Longevity regulating pathway - multiple species	0.61705	-0.61705
Thyroid hormone signaling pathway	0.919418	-0.919418		Other glycan degradation				Ras signaling pathway	0.614324	0.389414
Gastric acid secretion	0.897451	0.897451		O-Glycan biosynthesis				Neuroactive ligand-receptor interaction	0.560253	0.560253
AMPK signaling pathway	0.873609	-0.228523		O-Mannosyl glycan biosynthesis				Regulation of actin cytoskeleton	0.547781	-0.547781
Peroxisome	0.869054	-0.869054		Mannose type O-glycan biosynthesis				Endometrial cancer	0.507194	-0.507194
Focal adhesion	0.858321	-0.542125		Butirosin and neomycin biosynthesis				Non-small cell lung cancer	0.477933	-0.477933
Vasopressin-regulated water reabsorption	0.855114	-0.855114		Glycosaminoglycan degradation				Peroxisome	0.426602	-0.426602
Axon guidance	0.843464	-0.475839		Glycosaminoglycan biosynthesis - chondroitin sulfate				Longevity regulating pathway	0.415093	0.415093
Purine metabolism	0.827786	0.255672		Glycosaminoglycan biosynthesis - keratan sulfate				Glioma	0.414209	-0.414209
Influenza A	0.805827	-0.805827		Glycosaminoglycan biosynthesis - heparan sulfate				Renal cell carcinoma	0.407419	-0.407419
Epstein-Barr virus infection	0.802668	-0.559051		Glycosylphosphatidylinositol(GPI)-anchor biosynthesis				Chronic myeloid leukemia	0.370933	-0.370933
Protein processing in endoplasmic reticulum	0.800759	-0.800759		Ether lipid metabolism				B cell receptor signaling pathway	0.360182	-0.360182
Glycolysis / Gluconeogenesis	0.798965	0.798965		Arachidonic acid metabolism				HTLV-I infection	0.352177	0.352177
Metabolic pathways	0.769509	0.0688753		Linoleic acid metabolism				Lysosome	0.344641	0.344641
Rap1 signaling pathway	0.748179	0.748179		alpha-Linolenic acid metabolism				Prolactin signaling pathway	0.327007	-0.327007
Protein digestion and absorption	0.745667	0.745667		Sphingolipid metabolism				EGFR tyrosine kinase inhibitor resistance	0.318622	-0.318622
Tuberculosis	0.735958	-0.735958		Glycosphingolipid biosynthesis - lacto and neolacto series				Prostate cancer	0.306821	-0.306821
Glycerophospholipid metabolism	0.728503	0.728503		Glycosphingolipid biosynthesis - globo series				ErbB signaling pathway	0.30308	-0.30308
Regulation of actin cytoskeleton	0.705589	-0.138544		Glycosphingolipid biosynthesis - ganglio series				Regulation of autophagy	0.277844	0.277844
TGF-beta signaling pathway	0.696207	0.696207		Pyruvate metabolism				Endocrine resistance	0.276139	0.276139
Oxytocin signaling pathway	0.669921	-0.332503		Propanoate metabolism				T cell receptor signaling pathway	0.243652	-0.243652
Biosynthesis of amino acids	0.667629	0.667629		Butanoate metabolism				Purine metabolism	0.239092	0.239092
Glucagon signaling pathway	0.657246	-0.657246		One carbon pool by folate				Hepatitis C	0.214246	-0.214246
Pathways in cancer	0.644018	-0.55533		Thiamine metabolism				Protein processing in endoplasmic reticulum	0.186191	0.186191
Measles	0.621264	0.621264		Riboflavin metabolism				MicroRNAs in cancer	0.184093	0.184093
Leukocyte transendothelial migration	0.603995	-0.297246		Vitamin B6 metabolism				Spliceosome	0.181306	0.181306
Ribosome biogenesis in eukaryotes	0.547064	0.547064		Pantothenate and CoA biosynthesis				Breast cancer	0.178795	-0.178795
Thyroid hormone synthesis	0.525285	-0.525285		Biotin metabolism				Proteoglycans in cancer	0.130803	-0.130803
Ubiquitin mediated proteolysis	0.503768	-0.20008		Lipoic acid metabolism
Notch signaling pathway	0.495179	-0.495179		Retinol metabolism
Taste transduction	0.494529	0.494529		Porphyrin and chlorophyll metabolism
Prostate cancer	0.45395	-0.45395		Terpenoid backbone biosynthesis
Insulin secretion	0.448414	-0.448414		Nitrogen metabolism
Longevity regulating pathway	0.443011	-0.443011		Sulfur metabolism
Viral carcinogenesis	0.440377	-0.440377		Aminoacyl-tRNA biosynthesis
Oocyte meiosis	0.430129	-0.430129		Drug metabolism - other enzymes
Glutathione metabolism	0.422389	-0.422389		Biosynthesis of unsaturated fatty acids
Ribosome	0.405292	-0.405292		2-Oxocarboxylic acid metabolism
Cardiac muscle contraction	0.401004	-0.401004		Fatty acid metabolism
Bacterial invasion of epithelial cells	0.397279	-0.397279		Biosynthesis of amino acids
Estrogen signaling pathway	0.395375	-0.395375		EGFR tyrosine kinase inhibitor resistance
Melanogenesis	0.391169	-0.391169		Endocrine resistance
Cell cycle	0.39037	-0.39037		Antifolate resistance
GABAergic synapse	0.382671	0.382671		ABC transporters
Morphine addiction	0.365277	0.365277		Ribosome biogenesis in eukaryotes
Cholinergic synapse	0.346886	-0.346886		Ribosome
Apelin signaling pathway	0.341366	-0.341366		RNA transport
Oxidative phosphorylation	0.311745	-0.311745		RNA degradation
mRNA surveillance pathway	0.298605	0.298605		RNA polymerase
Parkinson's disease	0.293803	-0.293803		Basal transcription factors
Renin secretion	0.277667	-0.277667		DNA replication
Chemokine signaling pathway	0.272878	-0.0750345		Spliceosome
Hippo signaling pathway	0.26505	0.26505		Proteasome
Renal cell carcinoma	0.227059	0.227059		Protein export
HTLV-I infection	0.209148	-0.209148		Base excision repair
RNA transport	0.185858	0.185858		Nucleotide excision repair
Spliceosome	0.181744	-0.181744		Mismatch repair
Platelet activation	0.146647	0.146647		MAPK signaling pathway
MicroRNAs in cancer	0.123836	0.123836		ErbB signaling pathway
PI3K-Akt signaling pathway	0.109761	-0.109761		Calcium signaling pathway
Citrate cycle (TCA cycle)				Cytokine-cytokine receptor interaction
Pentose phosphate pathway				Chemokine signaling pathway
Fructose and mannose metabolism				HIF-1 signaling pathway
Galactose metabolism				Cell cycle
Fatty acid biosynthesis				p53 signaling pathway
Fatty acid elongation in mitochondria				Sulfur relay system
Synthesis and degradation of ketone bodies				SNARE interactions in vesicular transport
Steroid biosynthesis				Protein processing in endoplasmic reticulum
Ubiquinone and other terpenoid-quinone biosynthesis				mTOR signaling pathway
Arginine biosynthesis				Apoptosis - multiple species
Caffeine metabolism				Cardiac muscle contraction
Alanine, aspartate and glutamate metabolism				Notch signaling pathway
Cysteine and methionine metabolism				TGF-beta signaling pathway
Valine, leucine and isoleucine biosynthesis				VEGF signaling pathway
Lysine biosynthesis				Apelin signaling pathway
Tyrosine metabolism				Osteoclast differentiation
Phenylalanine metabolism				Hippo signaling pathway
Phenylalanine, tyrosine and tryptophan biosynthesis				Hippo signaling pathway - multiple species
Phosphonate and phosphinate metabolism				Focal adhesion
Selenoamino acid metabolism				ECM-receptor interaction
D-Glutamine and D-glutamate metabolism				Cell adhesion molecules (CAMs)
D-Arginine and D-ornithine metabolism				Adherens junction
Starch and sucrose metabolism				Signaling pathways regulating pluripotency of stem cells
N-Glycan biosynthesis				Platelet activation
Other glycan degradation				Renin-angiotensin system
Mannose type O-glycan biosynthesis				Toll-like receptor signaling pathway
Butirosin and neomycin biosynthesis				RIG-I-like receptor signaling pathway
Glycosaminoglycan degradation				Cytosolic DNA-sensing pathway
Glycosaminoglycan biosynthesis - chondroitin sulfate				Jak-STAT signaling pathway
Glycosaminoglycan biosynthesis - keratan sulfate				Hematopoietic cell lineage
Glycosaminoglycan biosynthesis - heparan sulfate				Natural killer cell mediated cytotoxicity
Glycosylphosphatidylinositol(GPI)-anchor biosynthesis				Th1 and Th2 cell differentiation
Ether lipid metabolism				T cell receptor signaling pathway
Arachidonic acid metabolism				B cell receptor signaling pathway
Linoleic acid metabolism				Fc epsilon RI signaling pathway
alpha-Linolenic acid metabolism				Fc gamma R-mediated phagocytosis
Glycosphingolipid biosynthesis - lacto and neolacto series				Intestinal immune network for IgA production
Glycosphingolipid biosynthesis - globo series				Circadian rhythm - mammal
Glyoxylate and dicarboxylate metabolism				Circadian entrainment
Butanoate metabolism				Long-term potentiation
One carbon pool by folate				Neurotrophin signaling pathway
Thiamine metabolism				Retrograde endocannabinoid signaling
Riboflavin metabolism				Glutamatergic synapse
Vitamin B6 metabolism				Cholinergic synapse
Pantothenate and CoA biosynthesis				Serotonergic synapse
Biotin metabolism				Taste transduction
Lipoic acid metabolism				Phototransduction
Folate biosynthesis				Inflammatory mediator regulation of TRP channels
Terpenoid backbone biosynthesis				Regulation of actin cytoskeleton
Nitrogen metabolism				Insulin signaling pathway
Sulfur metabolism				GnRH signaling pathway
Carbon metabolism				Ovarian steroidogenesis
2-Oxocarboxylic acid metabolism				Progesterone-mediated oocyte maturation
Fatty acid metabolism				Estrogen signaling pathway
EGFR tyrosine kinase inhibitor resistance				Melanogenesis
Antifolate resistance				Prolactin signaling pathway
Platinum drug resistance				Thyroid hormone synthesis
RNA degradation				Glucagon signaling pathway
DNA replication				Regulation of lipolysis in adipocytes
Protein export				Renin secretion
Nucleotide excision repair				Aldosterone synthesis and secretion
Mismatch repair				Type II diabetes mellitus
Non-homologous end-joining				Insulin resistance
Fanconi anemia pathway				Non-alcoholic fatty liver disease (NAFLD)
HIF-1 signaling pathway				AGE-RAGE signaling pathway in diabetic complications
Phospholipase D signaling pathway				Type I diabetes mellitus
p53 signaling pathway				Maturity onset diabetes of the young
Sulfur relay system				Aldosterone-regulated sodium reabsorption
SNARE interactions in vesicular transport				Endocrine and other factor-regulated calcium reabsorption
mTOR signaling pathway				Vasopressin-regulated water reabsorption
Longevity regulating pathway - multiple species				Proximal tubule bicarbonate reclamation
Dorso-ventral axis formation				Salivary secretion
Hedgehog signaling pathway				Pancreatic secretion
VEGF signaling pathway				Carbohydrate digestion and absorption
ECM-receptor interaction				Fat digestion and absorption
Gap junction				Bile secretion
Signaling pathways regulating pluripotency of stem cells				Vitamin digestion and absorption
Renin-angiotensin system				Mineral absorption
Cytosolic DNA-sensing pathway				Alzheimer's disease
Jak-STAT signaling pathway				Parkinson's disease
Intestinal immune network for IgA production				Huntington's disease
Circadian rhythm - mammal				Prion diseases
Synaptic vesicle cycle				Cocaine addiction
Serotonergic synapse				Amphetamine addiction
Phototransduction				Morphine addiction
Ovarian steroidogenesis				Nicotine addiction
Regulation of lipolysis in adipocytes				Salmonella infection
Type I diabetes mellitus				Pertussis
Aldosterone-regulated sodium reabsorption				Legionellosis
Proximal tubule bicarbonate reclamation				Leishmaniasis
Collecting duct acid secretion				Chagas disease
Carbohydrate digestion and absorption				African trypanosomiasis
Fat digestion and absorption				Malaria
Vitamin digestion and absorption				Toxoplasmosis
Mineral absorption				Amoebiasis
Prion diseases				Staphylococcus aureus infection
Legionellosis				Tuberculosis
Leishmaniasis				Hepatitis C
Amoebiasis				Influenza A
Staphylococcus aureus infection				Herpes simplex infection
Endometrial cancer				MicroRNAs in cancer
Glioma				Colorectal cancer
Basal cell carcinoma				Renal cell carcinoma
Melanoma				Pancreatic cancer
Bladder cancer				Endometrial cancer
Chronic myeloid leukemia				Glioma
Acute myeloid leukemia				Prostate cancer
Breast cancer				Basal cell carcinoma
Central carbon metabolism in cancer				Melanoma
Choline metabolism in cancer				Bladder cancer
				Breast cancer
				Central carbon metabolism in cancer
				Asthma
				Autoimmune thyroid disease				Systemic lupus erythematosus	0.799292	-0.799292
				Inflammatory bowel disease (IBD)				Rheumatoid arthritis	1.63825	1.63825
				Allograft rejection
				Graft-versus-host disease
				Primary immunodeficiency
				Hypertrophic cardiomyopathy (HCM)
				Arrhythmogenic right ventricular cardiomyopathy (ARVC)
				Dilated cardiomyopathy (DCM)
				Viral myocarditis
					0				0	0
					0				0	0
					0				0	0
