# Supplementary material for: Diet Composition Affects Liver and Mammary Tissue Transcriptome in Primiparous Holstein Dairy Cows
Source: Animals (Basel). 2020 Jul 14;10(7):1191. doi: 10.3390/ani10071191 (PMC7401567; doi:10.3390/ani10071191)
Supplement: Supplementary file 1 [file animals-10-01191-s001.zip › animals-820137-supplementary/New folder/File S3 (The output of DAVID analysis).xlsx]

## Sheet: Chart TRT
Category	Term	Count	%	PValue	Genes	List Total	Pop Hits	Pop Total	Fold Enrichment	Bonferroni	Benjamini	FDR
INTERPRO	IPR015894:Guanylate-binding protein, N-terminal	4	1.42857	0.000916758	783604, 533657, 516949, 512486	234	13	15148	19.9185	0.391156	0.391156	1.32653
GOTERM_BP_DIRECT	GO:0051603~proteolysis involved in cellular protein catabolic process	5	1.78571	0.00182244	281105, 281108, 514237, 515200, 282328	191	35	12595	9.42034	0.718535	0.718535	2.71079
UP_SEQ_FEATURE	compositionally biased region:Poly-Lys	4	1.42857	0.00814855	508357, 526913, 539052, 785911	83	29	5664	9.41255	0.890203	0.890203	10.1993
UP_KEYWORDS	Zymogen	6	2.14286	0.00856592	281105, 281108, 527590, 280789, 282328, 617960	247	82	16024	4.74691	0.817929	0.817929	10.2058
KEGG_PATHWAY	bta04024:cAMP signaling pathway	9	3.21429	0.0104285	537804, 282459, 281299, 281067, 513010, 534626, 537631, 504353, 785911	109	179	6402	2.9531	0.851617	0.851617	12.1348
INTERPRO	IPR025660:Cysteine peptidase, histidine active site	3	1.07143	0.0118244	281105, 281108, 515200	234	11	15148	17.655	0.998396	0.959947	15.9021
INTERPRO	IPR025661:Cysteine peptidase, asparagine active site	3	1.07143	0.0118244	281105, 281108, 515200	234	11	15148	17.655	0.998396	0.959947	15.9021
INTERPRO	IPR003191:Guanylate-binding protein, C-terminal	3	1.07143	0.0118244	783604, 516949, 512486	234	11	15148	17.655	0.998396	0.959947	15.9021
INTERPRO	IPR013128:Peptidase C1A, papain	3	1.07143	0.0164339	281105, 281108, 515200	234	13	15148	14.9389	0.999872	0.949622	21.4366
INTERPRO	IPR000095:PAK-box/P21-Rho-binding	3	1.07143	0.0164339	789618, 513673, 281577	234	13	15148	14.9389	0.999872	0.949622	21.4366
INTERPRO	IPR000668:Peptidase C1A, papain C-terminal	3	1.07143	0.0164339	281105, 281108, 515200	234	13	15148	14.9389	0.999872	0.949622	21.4366
SMART	SM00645:Pept_C1	3	1.07143	0.0164962	281105, 281108, 515200	124	13	7968	14.8288	0.888715	0.888715	17.6536
SMART	SM00179:EGF_CA	6	2.14286	0.0221052	513841, 538062, 280789, 617960, 522422, 510761	124	104	7968	3.7072	0.947693	0.771292	22.9735
INTERPRO	IPR001881:EGF-like calcium-binding	6	2.14286	0.0222027	513841, 538062, 280789, 617960, 522422, 510761	234	104	15148	3.73471	0.999995	0.952009	27.8853
UP_TISSUE	Fetal liver	10	3.57143	0.0350219	523822, 506056, 280934, 532890, 526127, 280789, 280813, 525117, 507329, 534049	152	283	9573	2.22545	0.73261	0.73261	27.3928
UP_KEYWORDS	Hydrolase	23	8.21429	0.0353911	317725, 537391, 514354, 535293, 281975, 508357, 281067, 538948, 507061, 281105, 281108, 527590, 280789, 514237, 617960, 282328, 515200, 100125914, 504353, 507329, 540398, 444987, 517880	247	949	16024	1.5723	0.999203	0.971766	36.2937
GOTERM_BP_DIRECT	GO:0033209~tumor necrosis factor-mediated signaling pathway	3	1.07143	0.0359935	523822, 404159, 524990	191	20	12595	9.89136	1	0.999997	42.4366
INTERPRO	IPR000169:Cysteine peptidase, cysteine active site	3	1.07143	0.0408325	281105, 281108, 515200	234	21	15148	9.24786	1	0.98901	45.5015
GOTERM_BP_DIRECT	GO:0000711~meiotic DNA repair synthesis	2	0.714286	0.0445803	525413, 539692	191	3	12595	43.9616	1	0.999974	49.6959
UP_KEYWORDS	EGF-like domain	6	2.14286	0.0474814	513841, 538062, 280789, 617960, 522422, 510761	247	128	16024	3.04099	0.999934	0.959668	45.5953
KEGG_PATHWAY	bta04728:Dopaminergic synapse	6	2.14286	0.0531419	517006, 537804, 282459, 513010, 534626, 537631	109	121	6402	2.91243	0.999952	0.993051	49.0258
GOTERM_MF_DIRECT	GO:0005547~phosphatidylinositol-3,4,5-trisphosphate binding	3	1.07143	0.0624568	514618, 327705, 532053	180	27	11827	7.30062	1	1	57.0011
GOTERM_BP_DIRECT	GO:0007218~neuropeptide signaling pathway	4	1.42857	0.0643889	281222, 781872, 281299, 387602	191	61	12595	4.32409	1	0.99999	63.3124
UP_SEQ_FEATURE	domain:CRIB	2	0.714286	0.0703453	789618, 281577	83	5	5664	27.2964	1	0.999947	61.6744
UP_TISSUE	Liver	33	11.7857	0.0706913	614254, 281068, 751790, 503581, 513290, 617192, 527590, 280789, 513908, 508562, 615114, 616779, 282380, 514403, 617252, 338050, 287012, 507580, 613700, 614841, 537745, 539692, 617210, 100126445, 618673, 616607, 617129, 616432, 617598, 514237, 100125914, 517880, 508555	152	1569	9573	1.32463	0.933638	0.742392	48.227
SMART	SM00181:EGF	6	2.14286	0.0716824	513841, 538062, 280789, 617960, 522422, 510761	124	144	7968	2.67742	0.999946	0.962099	58.0445
GOTERM_BP_DIRECT	GO:0008090~retrograde axonal transport	2	0.714286	0.0731964	281348, 513234	191	5	12595	26.377	1	0.999974	68.185
GOTERM_BP_DIRECT	GO:0019896~axonal transport of mitochondrion	2	0.714286	0.0731964	281348, 513234	191	5	12595	26.377	1	0.999974	68.185
KEGG_PATHWAY	bta05031:Amphetamine addiction	4	1.42857	0.0770048	537804, 282459, 513010, 534626	109	59	6402	3.98196	1	0.99226	62.7991
UP_SEQ_FEATURE	compositionally biased region:Poly-Arg	3	1.07143	0.0776695	789618, 527590, 616443	83	32	5664	6.39759	1	0.999309	65.4599
GOTERM_BP_DIRECT	GO:0034644~cellular response to UV	3	1.07143	0.0791583	618720, 525164, 788119	191	31	12595	6.38152	1	0.999929	71.1327
PIR_SUPERFAMILY	PIRSF005856:DNA repair and recombination protein, Rad51 type	2	0.714286	0.083616	618398, 768244	22	6	1456	22.0606	0.840181	0.840181	49.045
UP_KEYWORDS	Protease	9	3.21429	0.0864495	538948, 281105, 281108, 527590, 280789, 514237, 515200, 282328, 617960	247	296	16024	1.97254	1	0.988617	67.7423
UP_SEQ_FEATURE	active site:Proton donor	4	1.42857	0.088501	281975, 100125914, 540398, 444987	83	73	5664	3.73923	1	0.998079	70.4288
INTERPRO	IPR016467:DNA recombination and repair protein, RecA-like	2	0.714286	0.0888266	618398, 768244	234	6	15148	21.5783	1	0.999772	74.1896
UP_TISSUE	Brain	7	2.5	0.0896889	618684, 317725, 780973, 537391, 281348, 327705, 281577	152	196	9573	2.2493	0.969095	0.686184	56.991
KEGG_PATHWAY	bta04976:Bile secretion	4	1.42857	0.0897204	532890, 786798, 535293, 281067	109	63	6402	3.72914	1	0.986118	68.6521
UP_SEQ_FEATURE	domain:Peptidase S1	3	1.07143	0.0951133	513841, 280789, 617960	83	36	5664	5.68675	1	0.99547	73.1284
GOTERM_BP_DIRECT	GO:0032760~positive regulation of tumor necrosis factor production	3	1.07143	0.0974638	613753, 782170, 788119	191	35	12595	5.65221	1	0.999962	78.6684
UP_KEYWORDS	Glycoprotein	24	8.57143	0.0991403	523822, 414735, 338050, 281348, 281067, 614841, 513010, 281068, 281105, 513841, 780973, 613753, 281108, 404167, 527590, 615388, 616443, 280789, 514237, 618198, 617960, 281299, 508562, 508555	247	1127	16024	1.38153	1	0.983989	72.9224

## Sheet: Chart TRTUP
Category	Term	Count	%	PValue	Genes	List Total	Pop Hits	Pop Total	Fold Enrichment	Bonferroni	Benjamini	FDR
UP_SEQ_FEATURE	compositionally biased region:Poly-Lys	4	3.00752	0.00112899	508357, 526913, 539052, 785911	42	29	5664	18.601	0.14241	0.14241	1.31732
KEGG_PATHWAY	bta04024:cAMP signaling pathway	6	4.51128	0.0145231	537804, 282459, 281299, 281067, 534626, 785911	53	179	6402	4.04891	0.805731	0.805731	15.2816
KEGG_PATHWAY	bta04080:Neuroactive ligand-receptor interaction	7	5.26316	0.015932	537804, 780973, 781872, 539543, 281299, 534626, 530560	53	253	6402	3.34208	0.834495	0.593176	16.6445
GOTERM_BP_DIRECT	GO:0000711~meiotic DNA repair synthesis	2	1.50376	0.0215207	525413, 539692	92	3	12595	91.2681	0.999496	0.999496	25.7269
GOTERM_BP_DIRECT	GO:0051603~proteolysis involved in cellular protein catabolic process	3	2.25564	0.0263233	281108, 514237, 515200	92	35	12595	11.7345	0.999909	0.990486	30.5585
KEGG_PATHWAY	bta05033:Nicotine addiction	3	2.25564	0.0341934	537804, 780973, 534626	53	36	6402	10.066	0.979691	0.727166	32.591
SMART	SM01381:SM01381	4	3.00752	0.0397374	781872, 539543, 281299, 530560	59	104	7968	5.19426	0.928328	0.928328	33.8516
UP_KEYWORDS	Ligand-gated ion channel	3	2.25564	0.0444146	537804, 780973, 534626	118	46	16024	8.8563	0.997927	0.997927	41.3344
SMART	SM00848:SM00848	2	1.50376	0.0498729	281108, 515200	59	7	7968	38.586	0.964041	0.810371	40.6321
INTERPRO	IPR013201:Proteinase inhibitor I29, cathepsin propeptide	2	1.50376	0.0510738	281108, 515200	114	7	15148	37.9649	0.999999	0.999999	49.8262
KEGG_PATHWAY	bta04270:Vascular smooth muscle contraction	4	3.00752	0.0594708	539543, 505901, 512431, 785911	53	110	6402	4.39245	0.998958	0.820352	50.0939
SMART	SM00404:PTPc_motif	3	2.25564	0.0644211	507061, 317725, 540589	59	57	7968	7.10794	0.986811	0.76373	49.2715
INTERPRO	IPR003595:Protein-tyrosine phosphatase, catalytic	3	2.25564	0.0675284	507061, 317725, 540589	114	57	15148	6.99354	1	0.999923	60.1401
KEGG_PATHWAY	bta05205:Proteoglycans in cancer	5	3.7594	0.0706773	281108, 782170, 515200, 512431, 785911	53	193	6402	3.12934	0.999728	0.806389	56.4345
GOTERM_BP_DIRECT	GO:0007218~neuropeptide signaling pathway	3	2.25564	0.0718257	781872, 281299, 387602	92	61	12595	6.73289	1	0.999829	63.9036
INTERPRO	IPR001810:F-box domain, cyclin-like	3	2.25564	0.0738337	617252, 100141063, 537745	114	60	15148	6.64386	1	0.999021	63.5439
KEGG_PATHWAY	bta04728:Dopaminergic synapse	4	3.00752	0.0746428	517006, 537804, 282459, 534626	53	121	6402	3.99314	0.999831	0.764978	58.4959
INTERPRO	IPR025660:Cysteine peptidase, histidine active site	2	1.50376	0.079089	281108, 515200	114	11	15148	24.1595	1	0.996235	66.1734
INTERPRO	IPR025661:Cysteine peptidase, asparagine active site	2	1.50376	0.079089	281108, 515200	114	11	15148	24.1595	1	0.996235	66.1734
UP_KEYWORDS	Postsynaptic cell membrane	3	2.25564	0.0795626	537804, 780973, 534626	118	64	16024	6.36547	0.999987	0.996439	62.2142
KEGG_PATHWAY	bta05031:Amphetamine addiction	3	2.25564	0.0826056	537804, 282459, 534626	53	59	6402	6.14199	0.999936	0.748292	62.3692
GOTERM_BP_DIRECT	GO:2000778~positive regulation of interleukin-6 secretion	2	1.50376	0.0833724	782170, 539334	92	12	12595	22.817	1	0.999497	69.5813
INTERPRO	IPR016130:Protein-tyrosine phosphatase, active site	3	2.25564	0.086976	507061, 317725, 540589	114	66	15148	6.03987	1	0.992787	69.7924
SMART	SM00645:Pept_C1	2	1.50376	0.0906693	281108, 515200	59	13	7968	20.7771	0.997925	0.786582	62.0428
SMART	SM00918:SM00918	2	1.50376	0.0906693	537804, 534626	59	13	7968	20.7771	0.997925	0.786582	62.0428
KEGG_PATHWAY	bta04976:Bile secretion	3	2.25564	0.0924042	532890, 535293, 281067	53	63	6402	5.75202	0.999981	0.742668	66.6821
INTERPRO	IPR015894:Guanylate-binding protein, N-terminal	2	1.50376	0.0927877	783604, 533657	114	13	15148	20.4426	1	0.987701	72.2264
INTERPRO	IPR000668:Peptidase C1A, papain C-terminal	2	1.50376	0.0927877	281108, 515200	114	13	15148	20.4426	1	0.987701	72.2264
INTERPRO	IPR000095:PAK-box/P21-Rho-binding	2	1.50376	0.0927877	789618, 513673	114	13	15148	20.4426	1	0.987701	72.2264
INTERPRO	IPR019594:Glutamate receptor, L-glutamate/glycine-binding	2	1.50376	0.0927877	537804, 534626	114	13	15148	20.4426	1	0.987701	72.2264
INTERPRO	IPR013128:Peptidase C1A, papain	2	1.50376	0.0927877	281108, 515200	114	13	15148	20.4426	1	0.987701	72.2264
GOTERM_MF_DIRECT	GO:0005234~extracellular-glutamate-gated ion channel activity	2	1.50376	0.093575	537804, 534626	90	13	11827	20.2171	1	1	69.3086
SMART	SM00079:PBPe	2	1.50376	0.0972993	537804, 534626	59	14	7968	19.293	0.998711	0.735717	64.7707
INTERPRO	IPR001320:Ionotropic glutamate receptor	2	1.50376	0.099561	537804, 534626	114	14	15148	18.9825	1	0.982752	74.834
INTERPRO	IPR001508:NMDA receptor	2	1.50376	0.099561	537804, 534626	114	14	15148	18.9825	1	0.982752	74.834

## Sheet: Chart TRTDOWN
Category	Term	Count	%	PValue	Genes	List Total	Pop Hits	Pop Total	Fold Enrichment	Bonferroni	Benjamini	FDR
INTERPRO	IPR001881:EGF-like calcium-binding	6	4.08163	0.0013617	513841, 538062, 280789, 617960, 522422, 510761	120	104	15148	7.28269	0.373358	0.373358	1.84088
SMART	SM00179:EGF_CA	6	4.08163	0.00142416	513841, 538062, 280789, 617960, 522422, 510761	65	104	7968	7.07219	0.12038	0.12038	1.53845
UP_KEYWORDS	EGF-like domain	6	4.08163	0.00363708	513841, 538062, 280789, 617960, 522422, 510761	129	128	16024	5.82267	0.40176	0.40176	4.21325
UP_KEYWORDS	Zymogen	5	3.40136	0.00420278	281105, 527590, 280789, 282328, 617960	129	82	16024	7.57421	0.447798	0.256897	4.85377
SMART	SM00181:EGF	6	4.08163	0.00582965	513841, 538062, 280789, 617960, 522422, 510761	65	144	7968	5.10769	0.409157	0.231337	6.16243
INTERPRO	IPR013032:EGF-like, conserved site	6	4.08163	0.00904005	513841, 538062, 280789, 617960, 522422, 510761	120	162	15148	4.67531	0.955614	0.789321	11.6468
INTERPRO	IPR000742:Epidermal growth factor-like domain	6	4.08163	0.0144093	513841, 538062, 280789, 617960, 522422, 510761	120	182	15148	4.16154	0.993115	0.809756	17.9556
GOTERM_BP_DIRECT	GO:0034644~cellular response to UV	3	2.04082	0.0240683	618720, 525164, 788119	99	31	12595	12.3118	0.999959	0.999959	28.9391
UP_SEQ_FEATURE	domain:Peptidase S1	3	2.04082	0.0263366	513841, 280789, 617960	41	36	5664	11.5122	0.981747	0.981747	27.292
INTERPRO	IPR000152:EGF-type aspartate/asparagine hydroxylation site	4	2.72109	0.0284331	538062, 617960, 522422, 510761	120	84	15148	6.01111	0.99995	0.915708	32.519
GOTERM_BP_DIRECT	GO:2000394~positive regulation of lamellipodium morphogenesis	2	1.36054	0.0532234	524352, 510128	99	7	12595	36.3492	1	0.999988	53.5566
GOTERM_BP_DIRECT	GO:0060993~kidney morphogenesis	2	1.36054	0.0605943	404167, 614786	99	8	12595	31.8056	1	0.999824	58.3776
INTERPRO	IPR012336:Thioredoxin-like fold	4	2.72109	0.0607279	404159, 100335582, 534049, 613498	120	114	15148	4.42924	1	0.986401	57.441
UP_SEQ_FEATURE	glycosylation site:N-linked (GlcNAc...)	12	8.16327	0.0607442	281105, 414735, 513841, 404167, 527590, 280789, 616443, 617960, 614841, 281068, 513010, 508555	41	952	5664	1.74134	0.999917	0.990905	52.6855
SMART	SM00246:WH2	2	1.36054	0.062506	786606, 281577	65	8	7968	30.6462	0.997	0.85577	50.449
UP_KEYWORDS	Glycoprotein	15	10.2041	0.0659019	414735, 614841, 281068, 513010, 281105, 513841, 613753, 404167, 527590, 280789, 616443, 615388, 617960, 618198, 508555	129	1127	16024	1.65329	0.999933	0.959407	55.3085
GOTERM_BP_DIRECT	GO:0002376~immune system process	2	1.36054	0.0679083	615388, 615114	99	9	12595	28.2716	1	0.999322	62.6986
UP_KEYWORDS	Hydrolase	13	8.84354	0.0769057	537391, 281975, 538948, 281105, 527590, 280789, 617960, 282328, 100125914, 504353, 540398, 507329, 517880	129	949	16024	1.7016	0.999987	0.940444	61.1469
UP_SEQ_FEATURE	disulfide bond	10	6.80272	0.0808929	281105, 513841, 281222, 404167, 527590, 280789, 617960, 281068, 517880, 508555	41	764	5664	1.8082	0.999997	0.985267	63.48
INTERPRO	IPR003191:Guanylate-binding protein, C-terminal	2	1.36054	0.0831249	516949, 512486	120	11	15148	22.9515	1	0.992995	69.3752
UP_KEYWORDS	Protease	6	4.08163	0.0887838	538948, 281105, 527590, 280789, 282328, 617960	129	296	16024	2.51791	0.999998	0.927335	66.659
GOTERM_BP_DIRECT	GO:0046697~decidualization	2	1.36054	0.0895139	281105, 281144	99	12	12595	21.2037	1	0.999583	73.1528
GOTERM_MF_DIRECT	GO:0000977~RNA polymerase II regulatory region sequence-specific DNA binding	4	2.72109	0.0900643	538985, 509500, 513010, 503581	90	141	11827	3.72797	0.999999	0.999999	67.517
UP_SEQ_FEATURE	active site:Proton donor	3	2.04082	0.093429	281975, 100125914, 540398	41	73	5664	5.67725	1	0.974732	69.0039
INTERPRO	IPR015894:Guanylate-binding protein, N-terminal	2	1.36054	0.0974848	516949, 512486	120	13	15148	19.4205	1	0.993434	75.306

## Sheet: Chart LIver
Category	Term	Count	%	PValue	Genes	List Total	Pop Hits	Pop Total	Fold Enrichment	Bonferroni	Benjamini	FDR
GOTERM_MF_DIRECT	GO:0015459~potassium channel regulator activity	3	2.23881	0.0147815	524284, 539609, 767893	93	24	11827	15.8965	0.900564	0.900564	16.3762
GOTERM_MF_DIRECT	GO:0003677~DNA binding	10	7.46269	0.0316393	538889, 618186, 787581, 508105, 540141, 516282, 767893, 788119, 781252, 100297981	93	566	11827	2.24686	0.993149	0.917229	32.0304
GOTERM_CC_DIRECT	GO:0005737~cytoplasm	30	22.3881	0.0398551	538889, 536747, 510158, 282309, 407190, 529631, 540661, 100124510, 536604, 512302, 281762, 535605, 504634, 534122, 768244, 533617, 512628, 530855, 100297981, 533917, 280934, 529184, 781252, 525427, 281148, 535194, 508105, 516282, 509431, 510343	101	2965	13993	1.4018	0.980651	0.980651	36.1626
UP_KEYWORDS	ANK repeat	5	3.73134	0.0436741	514176, 529927, 513969, 530095, 509431	118	181	16024	3.75129	0.997591	0.997591	40.758
INTERPRO	IPR002110:Ankyrin repeat	5	3.73134	0.0521963	514176, 529927, 513969, 530095, 509431	114	188	15148	3.53397	1	1	51.7792
UP_KEYWORDS	Microtubule	4	2.98507	0.0531173	535605, 508574, 509431, 510343	118	116	16024	4.68264	0.999369	0.974882	47.2644
SMART	SM00248:ANK	5	3.73134	0.0562787	514176, 529927, 513969, 530095, 509431	64	183	7968	3.40164	0.994231	0.994231	46.6762
INTERPRO	IPR020683:Ankyrin repeat-containing domain	5	3.73134	0.0590717	514176, 529927, 513969, 530095, 509431	114	196	15148	3.38972	1	0.999966	56.3269
UP_KEYWORDS	Cleavage on pair of basic residues	4	2.98507	0.062374	512302, 280965, 507993, 319094	118	124	16024	4.38054	0.999833	0.944877	53.0015
GOTERM_BP_DIRECT	GO:1903364~positive regulation of cellular protein catabolic process	2	1.49254	0.0631974	539029, 508105	92	9	12595	30.4227	1	1	60.0797
GOTERM_CC_DIRECT	GO:0008076~voltage-gated potassium channel complex	3	2.23881	0.0665274	524284, 539609, 767893	101	59	13993	7.04464	0.998742	0.964525	53.221
UP_KEYWORDS	ATP-binding	11	8.20896	0.0712254	506965, 530095, 510158, 516210, 768244, 282309, 530855, 407190, 781252, 508574, 509431	118	808	16024	1.84872	0.999953	0.917401	57.9477
GOTERM_CC_DIRECT	GO:0030660~Golgi-associated vesicle membrane	2	1.49254	0.0758873	514176, 282309	101	11	13993	25.1899	0.999527	0.922058	58.1445
UP_KEYWORDS	HDL	2	1.49254	0.0842119	505308, 535192	118	12	16024	22.6328	0.999993	0.907004	64.3471
GOTERM_CC_DIRECT	GO:0005874~microtubule	4	2.98507	0.0868205	535605, 508574, 509431, 510343	101	146	13993	3.79574	0.999851	0.889468	63.2962
GOTERM_MF_DIRECT	GO:0008270~zinc ion binding	12	8.95522	0.0893115	508731, 517669, 504634, 514176, 506325, 534916, 534122, 540871, 508105, 509500, 503621, 540141	93	900	11827	1.69563	0.999999	0.992043	67.487
UP_KEYWORDS	Nucleotide-binding	13	9.70149	0.0897498	692183, 535605, 506965, 530095, 510158, 516210, 768244, 282309, 530855, 407190, 781252, 508574, 509431	118	1068	16024	1.65295	0.999997	0.879464	66.7943
GOTERM_BP_DIRECT	GO:0015914~phospholipid transport	2	1.49254	0.0900014	508918, 513767	92	13	12595	21.0619	1	1	73.4628
KEGG_PATHWAY	bta04145:Phagosome	4	2.98507	0.0926055	535605, 281108, 505632, 338075	48	147	6402	3.62925	0.999856	0.999856	65.3345
GOTERM_CC_DIRECT	GO:0034364~high-density lipoprotein particle	2	1.49254	0.0955752	505308, 535192	101	14	13993	19.7921	0.999941	0.857562	66.9979
GOTERM_BP_DIRECT	GO:0017157~regulation of exocytosis	2	1.49254	0.096583	536735, 537312	92	14	12595	19.5575	1	0.999999	76.0386
INTERPRO	IPR002913:START domain	2	1.49254	0.099561	533609, 513767	114	14	15148	18.9825	1	0.999993	75.9944

## Sheet: Chart LIverUP
Category	Term	Count	%	PValue	Genes	List Total	Pop Hits	Pop Total	Fold Enrichment	Bonferroni	Benjamini	FDR
GOTERM_MF_DIRECT	GO:0015459~potassium channel regulator activity	3	3.79747	0.00568478	524284, 539609, 767893	57	24	11827	25.9364	0.456653	0.456653	6.20725
GOTERM_CC_DIRECT	GO:0008076~voltage-gated potassium channel complex	3	3.79747	0.0240475	524284, 539609, 767893	58	59	13993	12.2674	0.813543	0.813543	22.211
GOTERM_MF_DIRECT	GO:0008270~zinc ion binding	10	12.6582	0.0244736	508731, 517669, 514176, 506325, 534916, 534122, 540871, 508105, 503621, 540141	57	900	11827	2.30546	0.929437	0.734363	24.3097
GOTERM_BP_DIRECT	GO:1903364~positive regulation of cellular protein catabolic process	2	2.53165	0.0379434	539029, 508105	55	9	12595	50.8889	0.999954	0.999954	39.6498
UP_KEYWORDS	ANK repeat	4	5.06329	0.0431717	514176, 529927, 513969, 509431	70	181	16024	5.05888	0.986765	0.986765	38.6125
GOTERM_CC_DIRECT	GO:0030660~Golgi-associated vesicle membrane	2	2.53165	0.0439219	514176, 282309	58	11	13993	43.8652	0.954914	0.787665	37.0903
GOTERM_MF_DIRECT	GO:0003677~DNA binding	7	8.86076	0.0502327	538889, 787581, 508105, 540141, 516282, 767893, 781252	57	566	11827	2.56615	0.995972	0.840896	43.9721
INTERPRO	IPR002110:Ankyrin repeat	4	5.06329	0.0543404	514176, 529927, 513969, 509431	70	188	15148	4.60426	0.99999	0.99999	50.5245
GOTERM_BP_DIRECT	GO:0015914~phospholipid transport	2	2.53165	0.0543501	508918, 513767	55	13	12595	35.2308	0.999999	0.99926	51.7883
GOTERM_CC_DIRECT	GO:0005795~Golgi stack	2	2.53165	0.059419	540871, 767893	58	15	13993	32.1678	0.9854	0.755593	46.8523
INTERPRO	IPR020683:Ankyrin repeat-containing domain	4	5.06329	0.0600797	514176, 529927, 513969, 509431	70	196	15148	4.41633	0.999997	0.998308	54.1761
INTERPRO	IPR002913:START domain	2	2.53165	0.0619425	533609, 513767	70	14	15148	30.9143	0.999998	0.987609	55.3068
SMART	SM00248:ANK	4	5.06329	0.0672662	514176, 529927, 513969, 509431	42	183	7968	4.14676	0.971316	0.971316	49.0156
SMART	SM00234:START	2	2.53165	0.0697327	533609, 513767	42	14	7968	27.102	0.974939	0.841694	50.305
GOTERM_CC_DIRECT	GO:0005802~trans-Golgi network	3	3.79747	0.0704747	535844, 540871, 539000	58	107	13993	6.76426	0.993543	0.716531	52.9567
UP_KEYWORDS	Transferase	9	11.3924	0.0734867	508918, 533917, 514176, 767828, 510158, 538029, 516210, 282309, 407190	70	1028	16024	2.00411	0.999436	0.976246	56.9993
GOTERM_BP_DIRECT	GO:0006303~double-strand break repair via nonhomologous end joining	2	2.53165	0.0744728	540141, 781252	55	18	12595	25.4444	1	0.998713	63.5917
GOTERM_CC_DIRECT	GO:0005737~cytoplasm	18	22.7848	0.0792537	538889, 533917, 529184, 510158, 536747, 282309, 407190, 540661, 781252, 281762, 536604, 534122, 768244, 535194, 533617, 508105, 516282, 509431	58	2965	13993	1.46464	0.996645	0.680013	57.3448
INTERPRO	IPR001680:WD40 repeat	4	5.06329	0.0909551	536735, 505221, 538029, 540661	70	234	15148	3.69915	1	0.992635	69.9116
INTERPRO	IPR023393:START-like domain	2	2.53165	0.0914798	533609, 513767	70	21	15148	20.6095	1	0.980796	70.1297
UP_KEYWORDS	DNA repair	3	3.79747	0.0957566	281762, 768244, 781252	70	121	16024	5.67556	0.999948	0.962676	67.1419

## Sheet: Chart LIverDOWN
Category	Term	Count	%	PValue	Genes	List Total	Pop Hits	Pop Total	Fold Enrichment	Bonferroni	Benjamini	FDR
UP_KEYWORDS	Cleavage on pair of basic residues	4	7.27273	0.00572287	512302, 280965, 507993, 319094	48	124	16024	10.7688	0.389563	0.389563	6.00125
UP_KEYWORDS	Secreted	7	12.7273	0.027339	513841, 280965, 505308, 617402, 507993, 517880, 319094	48	792	16024	2.95055	0.907809	0.69637	25.8373
GOTERM_MF_DIRECT	GO:0000978~RNA polymerase II core promoter proximal region sequence-specific DNA binding	4	7.27273	0.0394376	281148, 504514, 788119, 100297981	36	256	11827	5.13325	0.929743	0.929743	33.7273
GOTERM_CC_DIRECT	GO:0097228~sperm principal piece	2	3.63636	0.0441104	518005, 516469	43	15	13993	43.3891	0.890357	0.890357	35.1141
UP_KEYWORDS	Glycoprotein	8	14.5455	0.0446243	513841, 512302, 280965, 617624, 617402, 509386, 614841, 507993	48	1127	16024	2.36971	0.980277	0.729816	38.876
UP_SEQ_FEATURE	signal peptide	9	16.3636	0.0453505	513841, 512302, 280965, 505308, 617402, 614841, 507993, 517880, 319094	26	948	5664	2.06816	0.969218	0.969218	38.5586
UP_KEYWORDS	Microtubule	3	5.45455	0.0454662	535605, 508574, 510343	48	116	16024	8.63362	0.981717	0.632283	39.4543
GOTERM_MF_DIRECT	GO:0000981~RNA polymerase II transcription factor activity, sequence-specific DNA binding	3	5.45455	0.064223	281148, 529631, 504514	36	140	11827	7.03988	0.987487	0.888136	49.2711
SMART	SM00413:ETS	2	3.63636	0.0688829	281148, 504514	22	27	7968	26.8283	0.946399	0.946399	48.1491
GOTERM_CC_DIRECT	GO:0005874~microtubule	3	5.45455	0.0710006	535605, 508574, 510343	43	146	13993	6.68668	0.972913	0.83542	50.6448
INTERPRO	IPR000418:Ets domain	2	3.63636	0.0739424	281148, 504514	44	27	15148	25.5017	0.999992	0.999992	60.1675

## Sheet: Chart Mammary
Category	Term	Count	%	PValue	Genes	List Total	Pop Hits	Pop Total	Fold Enrichment	Bonferroni	Benjamini	FDR
UP_KEYWORDS	Hydrolase	13	11.5044	0.0161133	515067, 287026, 535844, 513148, 513565, 337900, 527590, 531209, 540575, 507315, 327677, 513253, 509235	102	949	16024	2.15203	0.840487	0.840487	16.8434
UP_SEQ_FEATURE	transmembrane region	12	10.6195	0.0197439	404155, 100125302, 404167, 527590, 767927, 281194, 281952, 509235, 508562, 522186, 618343, 369024	28	1229	5664	1.97512	0.812707	0.812707	19.2691
UP_SEQ_FEATURE	glycosylation site:N-linked (GlcNAc...)	10	8.84956	0.0274114	512242, 100125302, 404167, 527590, 281952, 509235, 280705, 508562, 522186, 369024	28	952	5664	2.12485	0.903161	0.68881	25.7949
UP_SEQ_FEATURE	topological domain:Extracellular	7	6.19469	0.0338497	100125302, 527590, 281194, 281952, 509235, 508562, 369024	28	525	5664	2.69714	0.944569	0.618713	30.9009
KEGG_PATHWAY	bta01100:Metabolic pathways	14	12.3894	0.0419782	507615, 515067, 287026, 535844, 513565, 751790, 514185, 506508, 540995, 404167, 531209, 327677, 514368, 282856	45	1154	6402	1.72594	0.998171	0.998171	39.97
GOTERM_CC_DIRECT	GO:0031234~extrinsic component of cytoplasmic side of plasma membrane	3	2.65487	0.0421536	514618, 538366, 504668	84	55	13993	9.08636	0.98593	0.98593	37.9432
GOTERM_BP_DIRECT	GO:2000344~positive regulation of acrosome reaction	2	1.76991	0.0454502	506508, 287026	74	8	12595	42.5507	1	1	46.6498
KEGG_PATHWAY	bta04730:Long-term depression	3	2.65487	0.0527357	287026, 531209, 534626	45	54	6402	7.9037	0.999652	0.981352	47.5181
UP_SEQ_FEATURE	topological domain:Cytoplasmic	8	7.07965	0.0531389	100125302, 404167, 527590, 281194, 281952, 509235, 508562, 369024	28	739	5664	2.18983	0.989813	0.682304	44.3506
UP_KEYWORDS	Lipid degradation	3	2.65487	0.0599424	287026, 513565, 531209	102	63	16024	7.48086	0.999074	0.969575	50.4336
GOTERM_BP_DIRECT	GO:0070498~interleukin-1-mediated signaling pathway	2	1.76991	0.0619635	287026, 523746	74	11	12595	30.9459	1	0.999966	57.8529
INTERPRO	IPR015359:Phospholipase C, phosphoinositol-specific, EF-hand-like	2	1.76991	0.0712606	287026, 513565	94	12	15148	26.8582	1	1	60.842
SMART	SM00149:PLCYc	2	1.76991	0.0730159	287026, 513565	44	14	7968	25.8701	0.990912	0.990912	53.4725
GOTERM_CC_DIRECT	GO:0000145~exocyst	2	1.76991	0.0744553	507518, 537690	84	13	13993	25.6282	0.999529	0.978289	57.5636
KEGG_PATHWAY	bta00590:Arachidonic acid metabolism	3	2.65487	0.0750998	507615, 506508, 531209	45	66	6402	6.46667	0.99999	0.97819	60.5059
KEGG_PATHWAY	bta00562:Inositol phosphate metabolism	3	2.65487	0.0810955	287026, 535844, 513565	45	69	6402	6.18551	0.999996	0.955312	63.4472
INTERPRO	IPR001711:Phospholipase C, phosphatidylinositol-specific, Y domain	2	1.76991	0.0826388	287026, 513565	94	14	15148	23.0213	1	0.999906	66.5092
INTERPRO	IPR001192:Phosphoinositide phospholipase C	2	1.76991	0.0826388	287026, 513565	94	14	15148	23.0213	1	0.999906	66.5092
GOTERM_BP_DIRECT	GO:0001895~retina homeostasis	2	1.76991	0.0835436	281495, 280705	74	15	12595	22.6937	1	0.999914	69.2222
UP_KEYWORDS	Antioxidant	2	1.76991	0.0847499	281495, 534049	102	14	16024	22.4426	0.999955	0.96441	63.4143
GOTERM_MF_DIRECT	GO:0004435~phosphatidylinositol phospholipase C activity	2	1.76991	0.0864099	287026, 513565	72	15	11827	21.9019	0.999996	0.999996	65.4797
SMART	SM00148:PLCXc	2	1.76991	0.0879707	287026, 513565	44	17	7968	21.3048	0.996685	0.94242	60.5153
GOTERM_BP_DIRECT	GO:0008152~metabolic process	3	2.65487	0.0905221	510525, 327677, 751790	74	87	12595	5.86906	1	0.999518	72.2413
GOTERM_BP_DIRECT	GO:0006352~DNA-templated transcription, initiation	2	1.76991	0.0941493	508899, 280691	74	17	12595	20.0238	1	0.998284	73.6999
GOTERM_MF_DIRECT	GO:0046872~metal ion binding	11	9.73451	0.0957449	281495, 514618, 540288, 531209, 507315, 533847, 616326, 100296502, 509235, 782885, 514738	72	1050	11827	1.72086	0.999999	0.999036	69.4101
INTERPRO	IPR000909:Phospholipase C, phosphatidylinositol-specific , X domain	2	1.76991	0.099448	287026, 513565	94	17	15148	18.9587	1	0.999451	73.5109

## Sheet: Chart MammaryUP
Category	Term	Count	%	PValue	Genes	List Total	Pop Hits	Pop Total	Fold Enrichment	Bonferroni	Benjamini	FDR
KEGG_PATHWAY	bta00590:Arachidonic acid metabolism	3	4.91803	0.0290167	507615, 506508, 531209	27	66	6402	10.7778	0.907922	0.907922	26.9346
SMART	SM00326:SH3	3	4.91803	0.0889654	538366, 537711, 504668	23	182	7968	5.71046	0.961654	0.961654	56.1898
KEGG_PATHWAY	bta00592:alpha-Linolenic acid metabolism	2	3.27869	0.0932099	506508, 531209	27	24	6402	19.7593	0.999639	0.980988	64.7519

## Sheet: Chart MammaryDOWN
Category	Term	Count	%	PValue	Genes	List Total	Pop Hits	Pop Total	Fold Enrichment	Bonferroni	Benjamini	FDR
UP_SEQ_FEATURE	disulfide bond	5	9.61538	0.0236124	281495, 100125302, 404167, 527590, 369024	10	764	5664	3.70681	0.556232	0.556232	18.9529
GOTERM_MF_DIRECT	GO:0004222~metalloendopeptidase activity	3	5.76923	0.0240007	527590, 529215, 514738	31	95	11827	12.0479	0.803612	0.803612	22.0546
GOTERM_BP_DIRECT	GO:0070498~interleukin-1-mediated signaling pathway	2	3.84615	0.0310077	287026, 523746	37	11	12595	61.8919	0.994468	0.994468	31.7737
GOTERM_CC_DIRECT	GO:0000145~exocyst	2	3.84615	0.0383406	507518, 537690	43	13	13993	50.0644	0.911423	0.911423	32.6001
UP_KEYWORDS	Antioxidant	2	3.84615	0.0386217	281495, 534049	46	14	16024	49.764	0.898172	0.898172	32.4214
GOTERM_BP_DIRECT	GO:0006904~vesicle docking involved in exocytosis	2	3.84615	0.0556805	507518, 537690	37	20	12595	34.0405	0.999922	0.991142	50.1132
UP_KEYWORDS	Glycosyltransferase	3	5.76923	0.0686807	540995, 404167, 751790	46	153	16024	6.83035	0.983867	0.872984	50.7335
GOTERM_BP_DIRECT	GO:0032467~positive regulation of cytokinesis	2	3.84615	0.0691225	514618, 524180	37	25	12595	27.2324	0.999993	0.980542	58.0813
KEGG_PATHWAY	bta01100:Metabolic pathways	7	13.4615	0.0696273	515067, 540995, 404167, 287026, 535844, 327677, 751790	18	1154	6402	2.15742	0.999317	0.999317	55.1811
GOTERM_MF_DIRECT	GO:0005096~GTPase activator activity	3	5.76923	0.0708648	514618, 287026, 535844	31	173	11827	6.61589	0.992734	0.91476	52.9448
GOTERM_BP_DIRECT	GO:0007283~spermatogenesis	3	5.76923	0.0863866	281495, 514618, 616114	37	172	12595	5.9373	1	0.975931	66.6019
GOTERM_CC_DIRECT	GO:0005886~plasma membrane	10	19.2308	0.0925936	281495, 100125302, 535844, 786652, 785624, 616114, 327677, 514366, 529215, 369024	43	1842	13993	1.76666	0.997581	0.950812	62.4891
